# Supplementary material for: Decreased Risk of Ventilator-Associated Pneumonia in Sepsis Due to Intra-Abdominal Infection
Source: PLoS One. 2015 Sep 4;10(9):e0137262. doi: 10.1371/journal.pone.0137262 (PMC4560443; doi:10.1371/journal.pone.0137262)
Supplement: S1 Table — (CSV) [file pone.0137262.s001.csv]

id	VAP	LOS_censured_at_30days	IAI	hospital	male	smoking_habits	chest_tube_first_2days	neuromusc_blocker_first_2days	septic_shock	respiratory_distress	COPD_symptoms	LOD_score	chronic_comorb_respiratory	class_age	MOF_symptoms	Coma_symptoms	Enteral_nutri_first_2days	Parenteral_nutri_first_2days	antibioT0	antibioT1	antibioT2	antibioT3	antibioT4	antibioT5	antibioT6	antibioT7	antibioT8	antibioT9	antibioT10	antibioT11	antibioT12	antibioT13	antibioT14	antibioT15	antibioT16	antibioT17	antibioT18	antibioT19	antibioT20	antibioT21	antibioT22	antibioT23	antibioT24	antibioT25	antibioT26	antibioT27	antibioT28	antibioT29
1	1	13	1	H	1	0	0	0	0	0	1	2. [3;6[	1	2. [53;66[	0	0	0	0	1	0	0	0	0	0	0	0	0	0	0	0	0	1	1	1	1	1	1	1	1	1	1	1	1	1	1	1	1	1
2	0	13	1	H	1	0	0	0	0	0	0	2. [3;6[	0	3. [66;76[	1	0	0	0	1	0	0	0	0	1	1	1	1	1	1	1	1	1	0	0	0	0	0	0	0	0	0	0	0	0	0	0	0	0
3	1	5	0	H	1	0	0	0	0	0	0	2. [3;6[	0	2. [53;66[	0	1	0	0	0	0	0	0	0	1	1	1	1	1	1	1	1	1	1	1	1	1	1	1	0	0	0	0	0	0	0	0	0	0
4	1	0	0	H	1	0	0	0	0	0	0	4. >= 8	0	1. < 53	0	1	0	0	1	1	1	1	1	1	0	0	0	0	0	0	0	0	0	0	0	0	0	0	0	0	0	0	0	0	0	0	0	0
5	1	8	0	H	1	0	0	0	0	1	0	1. < 3	1	2. [53;66[	0	0	0	0	0	0	0	0	0	0	0	0	0	0	0	0	0	0	0	0	0	0	0	0	0	0	0	0	0	0	0	0	0	0
6	1	3	0	H	1	0	0	0	0	0	0	3. [6;8[	0	1. < 53	0	1	0	0	0	0	0	1	0	0	0	0	0	0	0	0	0	0	0	0	0	0	0	0	0	0	0	0	0	0	0	0	0	0
7	1	2	0	H	1	0	0	0	0	0	0	2. [3;6[	0	3. [66;76[	0	1	0	0	0	0	1	1	1	1	1	1	1	0	0	0	0	0	0	0	0	0	0	0	0	0	0	0	0	0	0	0	0	0
8	1	4	0	H	0	0	0	0	0	0	0	2. [3;6[	1	2. [53;66[	0	0	0	0	0	0	0	0	1	1	1	1	1	1	1	1	1	1	1	1	1	1	1	1	1	1	1	1	1	1	1	1	1	1
9	1	3	0	H	1	0	0	0	0	1	0	3. [6;8[	0	3. [66;76[	0	0	0	0	1	1	1	1	1	1	0	0	0	0	0	0	0	0	0	0	0	0	0	0	0	0	0	0	0	0	0	0	0	0
10	0	8	0	H	1	0	0	0	0	1	0	2. [3;6[	1	4. >= 76	0	0	0	0	1	1	1	1	1	0	1	0	0	0	0	0	0	0	0	0	0	0	0	0	0	0	0	0	0	0	0	0	0	0
11	0	3	0	H	1	0	0	0	0	1	0	2. [3;6[	0	1. < 53	0	0	0	0	1	1	1	1	0	0	0	0	0	0	0	0	0	0	0	0	0	0	0	0	0	0	0	0	0	0	0	0	0	0
12	0	28	0	H	0	0	0	0	0	0	1	2. [3;6[	1	4. >= 76	0	0	0	0	1	1	1	0	0	0	0	0	1	1	1	1	1	1	1	1	1	1	1	1	1	1	0	0	0	0	0	0	0	0
13	1	9	0	H	0	0	0	0	1	0	0	1. < 3	0	3. [66;76[	0	0	0	0	1	1	1	1	1	1	1	1	1	1	0	1	1	1	1	1	1	1	1	0	0	0	0	0	0	0	0	0	0	0
14	0	3	0	H	0	0	0	0	1	0	0	2. [3;6[	0	1. < 53	0	0	0	0	1	1	1	1	0	0	0	0	0	0	0	0	0	0	0	0	0	0	0	0	0	0	0	0	0	0	0	0	0	0
15	0	13	0	H	1	0	0	0	0	0	0	3. [6;8[	0	3. [66;76[	0	1	0	0	0	1	1	1	1	1	1	1	1	1	1	1	1	1	0	0	0	0	0	0	0	0	0	0	0	0	0	0	0	0
16	0	7	0	H	1	0	0	0	0	0	0	2. [3;6[	0	1. < 53	0	1	0	0	1	1	1	1	1	1	1	1	0	0	0	0	0	0	0	0	0	0	0	0	0	0	0	0	0	0	0	0	0	0
17	0	4	0	H	1	0	0	0	0	1	0	1. < 3	0	1. < 53	0	0	0	0	1	1	1	0	0	0	0	0	0	0	0	0	0	0	0	0	0	0	0	0	0	0	0	0	0	0	0	0	0	0
18	0	13	0	H	1	0	0	0	0	0	0	3. [6;8[	0	3. [66;76[	0	1	0	0	1	1	1	1	1	1	1	1	1	1	0	0	0	0	0	0	0	0	0	0	0	0	0	0	0	0	0	0	0	0
19	0	7	0	H	1	0	1	0	0	1	0	2. [3;6[	0	1. < 53	0	0	0	0	1	1	1	1	1	1	0	0	0	0	0	0	0	0	0	0	0	0	0	0	0	0	0	0	0	0	0	0	0	0
20	0	3	1	H	0	0	0	0	0	0	0	3. [6;8[	0	4. >= 76	1	0	0	0	1	1	1	0	0	0	0	0	0	0	0	0	0	0	0	0	0	0	0	0	0	0	0	0	0	0	0	0	0	0
21	0	4	0	H	1	0	0	0	0	0	0	3. [6;8[	0	3. [66;76[	0	1	0	0	1	1	1	1	1	0	0	0	0	0	0	0	0	0	0	0	0	0	0	0	0	0	0	0	0	0	0	0	0	0
22	1	7	0	H	1	0	0	0	0	0	0	3. [6;8[	0	3. [66;76[	0	1	0	0	1	1	1	1	1	1	0	1	1	1	1	1	1	0	0	0	0	0	0	0	0	0	0	0	0	0	0	0	0	0
23	0	30	0	H	1	0	0	0	0	1	0	2. [3;6[	0	3. [66;76[	0	0	0	0	1	1	0	0	0	0	0	0	1	1	1	1	1	1	1	0	0	1	1	1	1	1	1	1	1	1	1	1	0	0
24	1	8	0	H	1	0	0	0	0	1	0	2. [3;6[	0	3. [66;76[	0	0	0	0	1	1	1	1	1	1	0	0	0	1	1	1	1	1	0	0	0	0	0	0	0	0	0	0	0	0	0	0	0	0
25	0	18	1	H	0	0	0	0	0	0	0	2. [3;6[	0	3. [66;76[	1	0	0	0	1	1	1	1	1	0	0	0	0	0	0	0	1	1	1	1	1	1	1	0	0	0	0	0	0	0	0	0	0	0
26	0	19	0	H	0	0	0	0	0	0	0	2. [3;6[	0	4. >= 76	1	0	0	0	1	0	0	0	0	0	0	0	0	0	0	0	1	1	0	0	0	0	0	0	0	0	0	0	0	0	0	0	0	0
27	1	1	0	H	1	0	1	0	0	1	0	2. [3;6[	0	2. [53;66[	0	0	0	0	1	1	1	1	1	1	1	1	0	0	0	0	0	0	0	0	0	0	0	0	0	0	0	0	0	0	0	0	0	0
28	0	19	0	H	0	0	0	0	0	1	0	2. [3;6[	0	4. >= 76	0	0	0	0	1	1	1	1	1	1	1	1	1	1	1	1	1	1	1	1	1	1	1	0	0	0	0	0	0	0	0	0	0	0
29	0	9	1	H	0	0	0	0	1	0	0	4. >= 8	0	3. [66;76[	0	0	0	0	1	1	1	1	1	1	0	0	0	0	0	0	0	0	0	0	0	0	0	0	0	0	0	0	0	0	0	0	0	0
30	0	30	1	H	0	0	0	0	1	0	0	2. [3;6[	0	3. [66;76[	0	0	0	0	1	1	1	1	1	1	1	1	1	1	1	1	1	1	1	1	1	0	0	0	1	1	1	1	1	1	1	1	1	1
31	1	10	0	H	1	0	0	0	0	0	0	2. [3;6[	0	3. [66;76[	0	1	0	0	1	1	1	1	1	1	1	1	1	1	1	1	1	1	1	1	1	1	1	1	1	1	1	1	1	1	1	1	1	1
32	0	21	1	H	1	0	0	0	1	0	0	4. >= 8	0	2. [53;66[	0	0	0	0	1	1	1	1	1	1	1	1	1	1	1	1	1	1	1	1	1	1	1	1	1	1	0	0	0	0	0	0	0	0
33	0	30	0	H	1	0	0	0	0	0	0	4. >= 8	0	1. < 53	0	0	0	0	0	0	0	0	0	0	0	0	1	1	1	1	1	1	1	1	1	1	1	1	1	1	1	1	1	1	1	1	1	1
34	0	23	1	H	1	0	0	0	1	0	0	4. >= 8	0	3. [66;76[	0	0	0	0	1	1	1	1	1	1	1	1	1	1	1	1	1	1	1	1	1	1	1	1	1	1	1	1	0	0	0	0	0	0
35	0	8	1	H	0	0	0	0	1	0	0	3. [6;8[	0	2. [53;66[	0	0	0	0	1	1	1	1	1	0	1	1	1	0	0	0	0	0	0	0	0	0	0	0	0	0	0	0	0	0	0	0	0	0
36	0	18	1	H	0	0	1	0	0	1	0	1. < 3	0	1. < 53	0	0	0	0	1	1	1	1	1	1	1	1	0	0	0	0	0	1	1	0	0	0	0	0	0	0	0	0	0	0	0	0	0	0
37	0	4	0	H	1	0	0	0	0	0	0	3. [6;8[	0	1. < 53	0	1	0	0	1	1	0	0	1	0	0	0	0	0	0	0	0	0	0	0	0	0	0	0	0	0	0	0	0	0	0	0	0	0
38	0	3	0	H	0	0	0	0	0	0	0	2. [3;6[	0	3. [66;76[	0	0	0	0	1	1	1	1	0	0	0	0	0	0	0	0	0	0	0	0	0	0	0	0	0	0	0	0	0	0	0	0	0	0
39	1	26	0	H	0	0	0	0	0	0	0	2. [3;6[	0	3. [66;76[	1	0	0	0	0	0	0	0	1	1	1	1	1	1	1	1	1	1	1	1	1	1	1	1	0	0	0	0	0	0	1	1	1	1
40	1	4	0	H	1	0	0	0	0	1	0	2. [3;6[	0	4. >= 76	0	0	0	0	1	1	1	1	1	0	0	0	0	0	1	1	1	1	1	1	1	1	0	0	0	0	0	0	0	0	0	0	0	0
41	0	7	0	H	1	0	0	0	0	1	0	1. < 3	0	4. >= 76	0	0	0	0	1	1	1	1	1	1	1	1	0	0	0	0	0	0	0	0	0	0	0	0	0	0	0	0	0	0	0	0	0	0
42	0	5	0	H	1	0	0	0	0	0	0	3. [6;8[	1	3. [66;76[	0	0	0	0	0	0	0	1	1	1	0	0	0	0	0	0	0	0	0	0	0	0	0	0	0	0	0	0	0	0	0	0	0	0
43	0	21	0	H	1	0	0	0	0	1	0	2. [3;6[	0	2. [53;66[	0	0	0	0	1	1	1	1	1	1	1	1	1	1	1	1	1	1	1	1	1	1	1	1	1	1	0	0	0	0	0	0	0	0
44	0	30	0	H	0	0	0	0	1	0	0	1. < 3	0	3. [66;76[	0	0	0	0	1	1	1	1	1	1	1	1	1	1	1	1	1	1	1	1	1	1	1	1	1	1	1	1	0	0	0	0	0	0
45	0	8	1	H	1	0	0	0	1	0	0	2. [3;6[	0	3. [66;76[	0	0	0	0	1	1	1	1	1	1	1	1	1	0	0	0	0	0	0	0	0	0	0	0	0	0	0	0	0	0	0	0	0	0
46	1	3	0	H	1	0	0	0	0	0	1	3. [6;8[	1	4. >= 76	0	0	0	0	1	1	1	1	1	1	1	1	1	1	0	0	0	0	0	0	0	0	0	0	0	0	0	0	0	0	0	0	0	0
47	0	30	0	H	1	0	1	0	0	0	0	1. < 3	0	2. [53;66[	0	0	0	0	1	1	1	1	1	1	1	1	1	1	0	0	0	0	0	0	0	0	1	1	1	1	0	0	0	0	0	0	0	0
48	0	30	0	H	1	0	1	0	0	1	0	4. >= 8	0	2. [53;66[	0	0	0	0	1	1	1	1	1	1	1	1	1	1	1	1	1	1	1	1	1	1	1	1	1	1	1	1	1	1	1	1	1	1
49	1	3	0	H	1	0	0	0	0	0	0	3. [6;8[	0	3. [66;76[	0	1	0	0	1	1	1	1	1	1	1	1	1	1	1	1	1	1	0	0	0	0	0	0	0	0	0	0	0	0	0	0	0	0
50	0	15	0	H	0	0	0	0	0	0	0	2. [3;6[	0	4. >= 76	1	0	0	0	0	0	0	0	0	0	0	0	0	0	0	1	1	1	1	1	0	0	0	0	0	0	0	0	0	0	0	0	0	0
51	0	30	0	H	1	0	1	0	0	0	0	1. < 3	0	2. [53;66[	0	0	0	0	0	0	0	1	1	1	1	1	1	1	1	1	1	1	1	1	1	1	1	1	1	1	1	1	1	1	0	1	1	0
52	0	5	0	H	0	0	0	0	1	0	0	2. [3;6[	0	4. >= 76	0	0	0	0	1	1	1	1	1	1	0	0	0	0	0	0	0	0	0	0	0	0	0	0	0	0	0	0	0	0	0	0	0	0
53	0	4	0	H	0	0	0	0	0	0	0	2. [3;6[	0	4. >= 76	0	0	0	0	1	1	1	1	1	0	0	0	0	0	0	0	0	0	0	0	0	0	0	0	0	0	0	0	0	0	0	0	0	0
54	1	15	0	H	0	0	1	0	0	1	0	1. < 3	0	4. >= 76	0	0	0	0	1	1	1	1	1	1	1	1	1	1	1	1	1	1	1	1	1	1	1	1	1	1	1	1	1	0	0	0	0	0
55	0	30	0	H	0	0	0	0	0	1	0	1. < 3	0	4. >= 76	0	0	0	0	1	1	1	1	1	0	1	1	1	1	1	1	1	1	1	1	1	1	1	1	1	1	1	1	1	1	1	1	1	1
56	0	16	1	H	1	0	0	0	0	1	0	2. [3;6[	0	4. >= 76	0	0	0	0	1	1	1	1	1	1	1	1	1	1	1	1	1	1	1	0	0	0	0	0	0	0	0	0	0	0	0	0	0	0
57	0	30	0	H	1	0	0	0	0	1	0	2. [3;6[	1	4. >= 76	0	0	0	0	1	1	1	1	1	1	1	1	1	0	0	0	0	0	0	0	0	0	0	0	0	0	0	0	1	1	1	1	1	1
58	0	3	0	H	0	0	0	0	0	0	1	2. [3;6[	1	3. [66;76[	0	0	0	0	0	0	0	1	0	0	0	0	0	0	0	0	0	0	0	0	0	0	0	0	0	0	0	0	0	0	0	0	0	0
59	1	9	0	H	0	0	0	0	0	0	0	2. [3;6[	0	4. >= 76	0	0	0	0	1	1	1	1	1	1	1	1	1	1	1	1	1	1	1	0	0	0	0	0	0	0	0	0	0	0	0	0	0	0
60	1	7	0	H	1	0	0	0	0	1	0	2. [3;6[	1	2. [53;66[	0	0	0	0	1	1	1	1	1	1	1	1	1	1	1	1	0	0	0	0	0	0	0	0	0	0	0	0	0	0	0	0	0	0
61	0	6	0	H	1	0	0	0	0	1	0	3. [6;8[	0	2. [53;66[	0	0	0	0	1	1	1	1	1	1	0	0	0	0	0	0	0	0	0	0	0	0	0	0	0	0	0	0	0	0	0	0	0	0
62	0	21	1	H	0	0	0	0	1	0	0	1. < 3	0	4. >= 76	0	0	0	0	1	1	1	1	1	0	1	1	1	1	1	1	1	0	1	1	1	1	1	1	1	1	0	0	0	0	0	0	0	0
63	0	30	1	H	0	0	0	0	1	0	0	1. < 3	0	2. [53;66[	0	0	0	0	1	1	1	1	1	0	0	1	1	1	1	1	1	1	1	1	1	1	0	0	1	0	0	0	1	1	1	1	1	1
64	1	18	0	H	1	0	0	0	0	0	1	4. >= 8	1	4. >= 76	0	0	0	0	1	1	1	1	1	0	0	0	0	0	0	0	0	0	0	0	0	0	0	0	1	1	1	1	1	1	1	1	1	1
65	0	14	0	H	0	0	0	0	0	0	0	2. [3;6[	0	4. >= 76	1	0	0	0	1	1	0	0	0	0	1	1	1	1	1	1	1	1	1	0	0	0	0	0	0	0	0	0	0	0	0	0	0	0
66	0	30	0	H	0	0	0	0	0	0	1	2. [3;6[	1	3. [66;76[	0	0	0	0	1	1	0	0	0	0	0	0	0	0	0	0	0	0	0	0	0	1	1	1	1	1	1	1	1	1	1	0	0	0
67	1	5	0	H	1	0	0	0	0	0	0	4. >= 8	0	4. >= 76	0	0	0	0	1	1	0	0	0	1	1	1	1	0	0	0	0	0	0	0	0	0	0	0	0	0	0	0	0	0	0	0	0	0
68	1	3	0	H	1	0	1	0	0	1	0	1. < 3	1	2. [53;66[	0	0	0	0	0	0	0	1	1	1	1	1	1	1	1	1	1	1	1	1	0	0	0	0	0	0	0	0	0	0	0	0	0	0
69	1	4	0	H	1	0	0	0	0	0	0	4. >= 8	0	2. [53;66[	0	1	0	0	1	1	1	1	1	1	1	1	1	0	0	0	0	0	0	0	0	0	0	0	0	0	0	0	0	0	0	0	0	0
70	0	26	0	H	0	0	0	0	0	1	0	2. [3;6[	0	4. >= 76	0	0	0	0	0	0	0	0	0	0	1	1	1	1	1	0	0	0	0	0	0	0	0	0	0	0	0	0	0	0	0	0	0	0
71	0	14	0	H	1	0	0	0	1	0	0	2. [3;6[	0	2. [53;66[	0	0	0	0	1	1	1	1	1	1	1	1	1	1	1	1	1	1	1	0	0	0	0	0	0	0	0	0	0	0	0	0	0	0
72	1	3	0	H	1	0	0	0	0	0	0	4. >= 8	0	1. < 53	0	0	0	0	0	0	0	0	1	1	1	1	1	1	1	1	0	0	0	0	0	0	0	0	0	0	0	0	0	0	0	0	0	0
73	0	4	0	H	0	0	0	0	1	0	0	2. [3;6[	0	1. < 53	0	0	0	0	1	1	1	1	1	0	0	0	0	0	0	0	0	0	0	0	0	0	0	0	0	0	0	0	0	0	0	0	0	0
74	0	15	0	H	0	0	0	0	0	1	0	1. < 3	0	3. [66;76[	0	0	0	0	1	1	1	1	1	1	1	1	1	1	1	1	1	1	1	1	0	0	0	0	0	0	0	0	0	0	0	0	0	0
75	1	7	0	H	1	0	0	0	0	1	0	3. [6;8[	0	4. >= 76	0	0	0	0	1	1	1	1	1	1	1	1	1	1	1	1	1	1	0	0	0	0	0	0	0	0	0	0	0	0	0	0	0	0
76	0	9	0	H	1	0	0	0	0	0	0	3. [6;8[	0	2. [53;66[	0	1	0	0	1	1	1	1	1	1	0	1	1	0	0	0	0	0	0	0	0	0	0	0	0	0	0	0	0	0	0	0	0	0
77	0	3	0	H	0	0	0	0	0	0	1	3. [6;8[	1	4. >= 76	0	0	0	0	1	1	0	0	0	0	0	0	0	0	0	0	0	0	0	0	0	0	0	0	0	0	0	0	0	0	0	0	0	0
78	1	7	0	H	1	0	0	0	0	0	1	2. [3;6[	1	4. >= 76	0	0	0	0	1	1	1	1	1	1	1	0	1	1	1	1	1	1	1	1	1	1	0	0	0	1	1	1	1	1	0	0	0	0
79	0	17	0	H	1	0	0	0	0	0	0	1. < 3	1	3. [66;76[	0	0	0	0	1	1	1	1	1	1	1	1	1	1	1	1	1	1	1	1	1	1	0	0	0	0	0	0	0	0	0	0	0	0
80	0	11	0	H	1	0	0	0	0	0	0	2. [3;6[	0	3. [66;76[	0	0	0	0	1	1	0	0	0	0	1	1	1	1	1	1	0	0	0	0	0	0	0	0	0	0	0	0	0	0	0	0	0	0
81	0	3	0	H	1	0	0	0	0	0	0	2. [3;6[	0	4. >= 76	1	0	0	0	0	1	1	1	0	0	0	0	0	0	0	0	0	0	0	0	0	0	0	0	0	0	0	0	0	0	0	0	0	0
82	0	9	0	H	1	0	0	0	0	0	0	3. [6;8[	0	1. < 53	0	1	0	0	1	1	1	1	1	1	1	1	1	1	0	0	0	0	0	0	0	0	0	0	0	0	0	0	0	0	0	0	0	0
83	1	5	0	H	1	0	1	0	0	1	0	4. >= 8	0	3. [66;76[	0	0	0	0	1	1	1	1	1	1	1	0	0	0	0	0	0	0	0	0	0	0	0	0	0	0	0	0	0	0	0	0	0	0
84	0	4	1	H	1	0	0	0	0	1	0	2. [3;6[	0	3. [66;76[	0	0	0	0	1	1	1	1	0	0	0	0	0	0	0	0	0	0	0	0	0	0	0	0	0	0	0	0	0	0	0	0	0	0
85	0	15	0	H	0	0	0	0	0	1	0	3. [6;8[	0	4. >= 76	0	0	0	0	1	1	1	1	1	1	1	1	1	1	1	1	1	0	0	0	0	0	0	0	0	0	0	0	0	0	0	0	0	0
86	1	4	0	H	1	0	0	0	0	1	0	3. [6;8[	0	3. [66;76[	0	0	0	0	1	1	1	1	1	1	1	1	1	1	1	0	0	0	0	0	0	0	0	0	0	0	0	0	0	0	0	0	0	0
87	0	5	0	H	1	0	0	0	0	0	0	3. [6;8[	0	1. < 53	0	1	0	0	1	1	1	1	1	1	0	0	0	0	0	0	0	0	0	0	0	0	0	0	0	0	0	0	0	0	0	0	0	0
88	1	14	0	H	1	0	0	0	0	0	1	2. [3;6[	1	3. [66;76[	0	0	0	0	1	1	1	1	1	1	1	1	1	1	1	1	1	1	1	1	1	1	1	1	1	1	1	1	1	1	1	1	1	1
89	0	5	0	H	0	0	0	0	0	0	1	1. < 3	1	3. [66;76[	0	0	0	0	1	1	1	1	1	1	0	0	0	0	0	0	0	0	0	0	0	0	0	0	0	0	0	0	0	0	0	0	0	0
90	1	3	0	H	1	0	0	0	0	0	0	2. [3;6[	0	3. [66;76[	0	0	0	0	0	0	0	1	1	1	0	0	0	0	0	0	0	0	0	0	0	0	0	0	0	0	0	0	0	0	0	0	0	0
91	0	7	0	H	1	0	0	0	1	0	0	3. [6;8[	0	3. [66;76[	0	0	0	0	1	1	1	1	1	1	1	0	0	0	0	0	0	0	0	0	0	0	0	0	0	0	0	0	0	0	0	0	0	0
92	0	15	1	H	1	0	0	0	0	0	0	3. [6;8[	0	3. [66;76[	1	0	0	0	1	1	0	0	1	1	1	1	1	1	1	1	1	1	1	1	0	0	0	0	0	0	0	0	0	0	0	0	0	0
93	0	4	0	H	0	0	0	0	0	1	0	1. < 3	0	2. [53;66[	0	0	0	0	1	1	1	1	1	0	0	0	0	0	0	0	0	0	0	0	0	0	0	0	0	0	0	0	0	0	0	0	0	0
94	0	2	0	H	1	0	1	0	0	0	0	2. [3;6[	0	2. [53;66[	1	0	0	0	1	1	1	0	0	0	0	0	0	0	0	0	0	0	0	0	0	0	0	0	0	0	0	0	0	0	0	0	0	0
95	0	3	0	H	1	0	1	0	0	0	0	2. [3;6[	0	4. >= 76	0	0	0	0	0	0	0	0	0	0	0	0	0	0	0	0	0	0	0	0	0	0	0	0	0	0	0	0	0	0	0	0	0	0
96	0	30	0	H	1	0	0	0	0	0	0	4. >= 8	0	3. [66;76[	0	1	0	0	1	1	1	1	1	0	0	0	0	0	0	1	0	0	1	1	1	1	1	1	1	1	0	0	0	0	0	0	0	0
97	1	16	1	H	1	0	0	0	0	1	0	4. >= 8	0	4. >= 76	0	0	0	0	1	1	1	1	1	1	1	1	1	0	0	0	0	0	0	0	0	1	1	1	1	1	1	1	1	1	1	1	1	1
98	0	9	0	H	1	0	0	0	0	1	0	3. [6;8[	0	2. [53;66[	0	0	0	0	1	1	1	1	1	1	1	1	1	1	0	0	0	0	0	0	0	0	0	0	0	0	0	0	0	0	0	0	0	0
99	1	9	0	H	1	0	0	0	0	1	0	2. [3;6[	0	4. >= 76	0	0	0	0	0	0	0	0	0	0	0	0	1	1	1	1	1	1	1	1	1	1	1	0	1	1	0	0	0	0	0	0	0	0
100	0	8	0	H	1	0	0	0	0	1	0	3. [6;8[	1	2. [53;66[	0	0	0	0	1	1	1	1	1	1	0	0	0	0	0	0	0	0	0	0	0	0	0	0	0	0	0	0	0	0	0	0	0	0
101	0	3	0	H	1	0	0	0	1	0	0	3. [6;8[	0	4. >= 76	0	0	0	0	1	1	1	1	0	0	0	0	0	0	0	0	0	0	0	0	0	0	0	0	0	0	0	0	0	0	0	0	0	0
102	0	11	0	H	1	0	0	0	1	0	0	3. [6;8[	0	2. [53;66[	0	0	0	0	1	1	1	1	1	1	1	1	1	1	1	1	0	0	0	0	0	0	0	0	0	0	0	0	0	0	0	0	0	0
103	0	30	0	H	0	0	0	0	0	0	0	2. [3;6[	0	4. >= 76	1	0	0	0	1	1	1	1	1	1	1	1	1	1	1	1	1	1	0	0	0	0	0	0	0	0	0	0	0	0	0	0	0	0
104	0	28	0	H	1	0	0	0	1	0	0	2. [3;6[	0	3. [66;76[	0	0	0	0	1	0	1	1	1	1	1	1	1	1	1	1	1	1	1	1	1	1	1	0	0	0	0	0	1	1	1	1	1	0
105	0	5	0	H	0	0	0	0	0	1	0	2. [3;6[	0	1. < 53	0	0	0	0	1	1	1	1	1	1	0	0	0	0	0	0	0	0	0	0	0	0	0	0	0	0	0	0	0	0	0	0	0	0
106	1	0	0	H	1	0	0	0	0	1	0	3. [6;8[	1	3. [66;76[	0	0	0	0	1	1	1	1	0	1	1	1	1	1	1	1	0	1	1	1	1	1	1	1	1	0	0	0	0	0	0	1	1	1
107	0	6	0	H	1	0	0	0	0	1	0	1. < 3	0	4. >= 76	0	0	0	0	1	1	1	1	1	1	1	0	0	0	0	0	0	0	0	0	0	0	0	0	0	0	0	0	0	0	0	0	0	0
108	0	3	0	H	1	0	1	0	0	0	0	2. [3;6[	0	3. [66;76[	0	0	0	0	1	1	1	1	0	0	0	0	0	0	0	0	0	0	0	0	0	0	0	0	0	0	0	0	0	0	0	0	0	0
109	0	6	0	H	1	0	0	0	0	1	0	3. [6;8[	1	4. >= 76	0	0	0	0	1	1	1	1	1	1	1	0	0	0	0	0	0	0	0	0	0	0	0	0	0	0	0	0	0	0	0	0	0	0
110	0	17	1	H	1	0	0	0	1	0	0	2. [3;6[	0	4. >= 76	0	0	0	0	1	1	1	1	1	1	1	1	0	0	0	0	0	1	1	1	1	0	0	0	0	0	0	0	0	0	0	0	0	0
111	1	4	0	H	1	0	1	0	0	0	0	2. [3;6[	0	4. >= 76	0	0	0	0	0	0	0	0	1	0	0	0	0	0	0	0	0	0	0	0	0	0	0	0	0	0	0	0	0	0	0	0	0	0
112	1	0	0	H	1	0	0	0	0	0	0	3. [6;8[	0	4. >= 76	1	0	0	0	1	1	1	1	1	1	1	1	1	1	1	1	1	1	1	1	1	1	1	1	0	1	1	1	1	0	0	0	0	0
113	1	10	0	H	0	0	0	0	0	0	1	2. [3;6[	1	3. [66;76[	0	0	0	0	0	0	0	0	0	0	0	0	0	0	0	0	0	0	0	0	0	0	0	0	0	0	0	0	0	0	0	0	0	0
114	0	22	0	H	0	0	0	0	0	0	0	4. >= 8	0	1. < 53	0	1	0	0	0	0	0	0	0	0	0	0	0	0	0	0	0	0	0	0	0	0	0	0	0	0	0	0	0	0	0	0	0	0
115	1	11	1	H	1	0	0	0	0	0	0	4. >= 8	0	3. [66;76[	1	0	0	0	0	0	0	0	0	0	0	0	0	0	0	0	0	0	0	0	0	0	0	0	0	0	0	0	0	0	0	0	0	0
116	1	7	0	H	1	0	0	0	0	1	0	3. [6;8[	0	1. < 53	0	0	0	0	0	0	0	0	0	0	0	0	0	0	0	0	0	0	0	0	0	0	0	0	0	0	0	0	0	0	0	0	0	0
117	0	17	0	H	0	0	0	0	0	0	1	4. >= 8	1	2. [53;66[	0	0	0	0	0	0	0	0	0	0	0	0	0	0	0	0	0	0	0	0	0	0	0	0	0	0	0	0	0	0	0	0	0	0
118	0	10	0	H	1	0	0	0	0	1	0	1. < 3	1	3. [66;76[	0	0	0	0	0	0	0	0	0	0	0	0	0	0	1	0	0	0	0	0	0	0	0	0	0	0	0	0	0	0	0	0	0	0
119	1	22	0	H	1	0	0	0	0	0	0	4. >= 8	0	2. [53;66[	1	0	0	0	0	0	0	0	0	0	0	0	0	0	0	0	0	0	0	0	0	0	0	0	0	0	0	0	0	0	0	0	0	0
120	0	16	0	H	0	0	0	0	0	0	1	1. < 3	1	3. [66;76[	0	0	0	0	0	0	0	0	0	0	0	0	0	0	0	0	0	0	0	0	0	0	0	0	0	0	0	0	0	0	0	0	0	0
121	0	4	0	H	0	0	0	0	0	0	0	2. [3;6[	0	3. [66;76[	0	0	0	0	0	0	0	0	0	0	0	0	0	0	0	0	0	0	0	0	0	0	0	0	0	0	0	0	0	0	0	0	0	0
122	0	9	0	H	0	0	0	0	0	0	0	2. [3;6[	0	4. >= 76	0	0	0	0	0	0	0	0	0	0	0	0	0	0	0	0	0	0	0	0	0	0	0	0	0	0	0	0	0	0	0	0	0	0
123	0	7	0	H	0	0	0	0	0	0	0	4. >= 8	0	4. >= 76	1	0	0	0	0	0	0	0	0	0	0	0	0	0	0	0	0	0	0	0	0	0	0	0	0	0	0	0	0	0	0	0	0	0
124	0	18	0	H	0	0	0	0	0	0	0	2. [3;6[	0	3. [66;76[	0	1	0	0	0	0	0	0	0	0	0	0	0	0	0	0	0	0	0	0	0	0	0	0	0	0	0	0	0	0	0	0	0	0
125	0	2	0	H	1	0	0	0	0	1	0	3. [6;8[	0	3. [66;76[	0	0	0	0	0	0	0	0	0	0	0	0	0	0	0	0	0	0	0	0	0	0	0	0	0	0	0	0	0	0	0	0	0	0
126	1	12	0	H	1	0	1	0	0	0	0	2. [3;6[	0	2. [53;66[	0	0	0	0	0	0	0	0	0	0	0	0	0	0	0	0	0	0	0	0	0	0	0	0	0	0	0	0	0	0	0	0	0	0
127	1	14	0	H	0	0	0	0	0	1	0	3. [6;8[	0	4. >= 76	0	0	0	0	0	0	0	0	0	0	0	0	0	0	0	0	0	0	1	1	1	0	0	0	0	0	1	1	0	0	0	0	0	0
128	0	21	0	H	1	0	0	0	0	1	0	2. [3;6[	0	4. >= 76	0	0	0	0	0	0	0	0	0	0	0	0	0	0	0	0	0	0	0	0	0	0	0	0	0	0	0	0	0	0	0	0	0	0
129	0	6	0	H	0	0	0	0	1	0	0	3. [6;8[	0	2. [53;66[	0	0	0	0	0	0	0	0	0	0	0	0	0	0	0	0	0	0	0	0	0	0	0	0	0	0	0	0	0	0	0	0	0	0
130	0	30	0	H	0	0	0	0	0	0	0	4. >= 8	0	3. [66;76[	1	0	0	0	0	0	0	0	0	0	0	0	0	0	0	0	0	0	0	0	0	0	0	0	0	0	0	0	0	0	0	0	0	0
131	0	4	1	H	0	0	0	0	1	0	0	2. [3;6[	0	4. >= 76	0	0	0	0	0	0	0	0	0	0	0	0	0	0	0	0	0	0	0	0	0	0	0	0	0	0	0	0	0	0	0	0	0	0
132	1	10	0	H	1	0	0	0	0	0	0	3. [6;8[	0	2. [53;66[	0	1	0	0	1	1	0	0	0	0	0	0	0	0	1	1	0	0	0	0	0	0	0	0	0	0	0	0	0	0	0	0	0	0
133	0	12	0	H	1	0	0	0	0	1	0	2. [3;6[	0	3. [66;76[	0	0	0	0	0	0	0	0	0	0	0	0	0	0	0	0	0	0	0	0	0	0	0	0	0	0	0	0	0	0	0	0	0	0
134	0	30	0	H	1	0	0	0	0	0	0	1. < 3	1	3. [66;76[	0	1	0	0	0	0	0	0	0	0	0	0	0	0	0	0	0	0	0	0	0	0	0	0	0	0	0	0	0	0	0	0	0	0
135	0	10	0	H	1	0	0	0	0	0	0	4. >= 8	0	3. [66;76[	0	1	0	0	0	0	0	0	0	0	0	0	0	0	0	0	0	0	0	0	0	0	0	0	0	0	0	0	0	0	0	0	0	0
136	0	5	1	H	0	0	0	0	0	1	0	3. [6;8[	0	3. [66;76[	0	0	0	0	0	0	0	0	0	0	0	0	0	0	0	0	0	0	0	0	0	0	0	0	0	0	0	0	0	0	0	0	0	0
137	1	15	0	H	1	0	1	0	0	0	0	2. [3;6[	0	3. [66;76[	0	1	0	0	0	1	0	0	0	0	0	0	0	0	0	0	0	0	0	0	0	0	0	0	0	0	0	0	0	0	0	0	0	0
138	0	8	0	H	1	0	0	0	0	0	0	4. >= 8	1	4. >= 76	1	0	0	0	0	0	0	0	0	0	0	0	0	0	0	0	0	0	0	0	0	0	0	0	0	0	0	0	0	0	0	0	0	0
139	0	14	0	H	1	0	0	0	0	0	0	2. [3;6[	0	3. [66;76[	1	0	0	0	1	1	1	1	1	1	1	1	1	1	1	1	1	1	1	0	0	0	0	0	0	0	0	0	0	0	0	0	0	0
140	1	3	0	H	1	0	0	0	0	1	0	1. < 3	0	3. [66;76[	0	0	0	0	1	1	1	1	1	1	1	1	1	1	1	1	1	1	0	0	0	0	0	0	0	0	0	0	0	0	0	0	0	0
141	0	14	0	H	1	0	0	0	0	0	0	2. [3;6[	0	4. >= 76	0	1	0	0	1	0	1	1	1	1	1	1	1	0	0	0	0	0	0	0	0	0	0	0	0	0	0	0	0	0	0	0	0	0
142	0	30	1	H	0	0	0	0	1	0	0	2. [3;6[	1	4. >= 76	0	0	0	0	1	1	1	1	0	0	0	0	1	1	1	1	1	1	0	0	1	1	1	1	1	1	1	1	1	1	1	1	1	1
143	0	23	0	H	1	0	0	0	0	1	0	2. [3;6[	0	3. [66;76[	0	0	0	0	1	1	0	0	0	0	1	1	1	1	1	1	1	1	1	1	1	1	1	1	0	0	1	1	0	0	0	0	0	0
144	0	4	1	H	0	0	0	0	0	0	0	1. < 3	0	2. [53;66[	1	0	0	0	1	1	1	1	0	0	0	0	0	0	0	0	0	0	0	0	0	0	0	0	0	0	0	0	0	0	0	0	0	0
145	0	9	1	H	0	0	0	0	1	0	0	2. [3;6[	0	4. >= 76	0	0	0	0	1	1	1	1	1	1	1	1	1	1	0	0	0	0	0	0	0	0	0	0	0	0	0	0	0	0	0	0	0	0
146	0	3	1	H	1	0	0	0	0	0	0	3. [6;8[	0	2. [53;66[	1	0	0	0	1	1	1	1	0	0	0	0	0	0	0	0	0	0	0	0	0	0	0	0	0	0	0	0	0	0	0	0	0	0
147	0	8	0	H	1	0	1	0	0	0	0	3. [6;8[	0	2. [53;66[	1	0	0	0	1	1	1	1	1	1	1	0	0	0	0	0	0	0	0	0	0	0	0	0	0	0	0	0	0	0	0	0	0	0
148	0	28	0	H	1	0	1	0	0	0	1	3. [6;8[	1	3. [66;76[	0	0	0	0	1	1	1	1	1	1	1	1	1	1	1	1	1	1	1	1	1	1	1	1	1	1	1	1	1	1	1	1	0	0
149	0	19	0	H	1	0	0	0	0	0	0	3. [6;8[	0	4. >= 76	0	1	0	0	0	0	0	0	0	0	0	0	1	1	1	1	1	0	1	0	0	0	0	0	0	0	0	0	0	0	0	0	0	0
150	0	13	0	H	1	0	0	0	0	0	1	2. [3;6[	1	3. [66;76[	0	0	0	0	1	1	1	1	1	1	1	1	1	1	1	1	1	1	0	0	0	0	0	0	0	0	0	0	0	0	0	0	0	0
151	0	3	0	H	1	0	0	0	0	0	0	2. [3;6[	0	2. [53;66[	1	0	0	0	1	1	1	0	0	0	0	0	0	0	0	0	0	0	0	0	0	0	0	0	0	0	0	0	0	0	0	0	0	0
152	0	7	0	H	1	0	0	0	0	0	0	4. >= 8	1	1. < 53	0	0	0	0	0	1	1	1	1	1	1	1	0	0	0	0	0	0	0	0	0	0	0	0	0	0	0	0	0	0	0	0	0	0
153	0	8	0	H	0	0	0	0	0	0	0	2. [3;6[	0	4. >= 76	1	0	0	0	1	0	0	0	0	0	1	1	1	0	0	0	0	0	0	0	0	0	0	0	0	0	0	0	0	0	0	0	0	0
154	0	13	0	H	1	0	0	0	0	1	0	3. [6;8[	0	4. >= 76	0	0	0	0	1	1	1	1	1	1	1	1	0	0	0	0	0	0	0	0	0	0	0	0	0	0	0	0	0	0	0	0	0	0
155	1	3	0	H	1	0	0	0	0	0	0	2. [3;6[	0	1. < 53	0	1	0	0	0	0	0	1	1	1	1	1	1	0	0	0	0	0	0	0	0	0	0	0	0	0	1	0	0	0	0	0	1	0
156	0	7	0	H	1	0	0	0	0	0	0	4. >= 8	0	2. [53;66[	1	0	0	0	1	1	1	1	1	1	1	1	0	0	0	0	0	0	0	0	0	0	0	0	0	0	0	0	0	0	0	0	0	0
157	1	9	0	H	1	0	0	0	1	0	0	4. >= 8	0	4. >= 76	0	0	0	0	1	1	1	1	1	1	1	1	1	1	1	1	1	1	1	1	1	1	1	1	1	0	0	0	0	0	0	0	0	0
158	1	0	0	H	0	0	0	0	0	0	0	4. >= 8	0	4. >= 76	0	0	0	0	0	0	1	1	1	0	0	0	0	0	0	0	0	0	0	0	0	0	0	0	0	0	0	0	0	0	0	0	0	0
159	1	10	0	H	0	0	0	0	0	1	0	2. [3;6[	0	4. >= 76	0	0	0	0	1	1	1	1	1	1	1	1	1	1	1	1	1	1	0	0	0	0	0	0	0	0	0	0	0	0	0	0	0	0
160	1	16	1	H	1	0	0	0	0	0	0	1. < 3	1	4. >= 76	0	0	0	0	1	1	1	1	1	1	1	1	1	1	1	1	1	1	1	1	1	1	1	1	1	1	1	1	1	1	1	1	0	0
161	0	3	0	H	1	0	0	0	0	0	0	2. [3;6[	0	1. < 53	0	1	0	0	1	1	1	1	0	0	0	0	0	0	0	0	0	0	0	0	0	0	0	0	0	0	0	0	0	0	0	0	0	0
162	0	5	0	H	0	0	0	0	0	0	0	2. [3;6[	0	1. < 53	0	1	0	0	1	1	1	1	1	0	0	0	0	0	0	0	0	0	0	0	0	0	0	0	0	0	0	0	0	0	0	0	0	0
163	0	14	0	H	1	0	0	0	0	1	0	1. < 3	0	1. < 53	0	0	0	0	1	1	1	1	1	1	1	1	1	1	1	1	1	1	1	0	0	0	0	0	0	0	0	0	0	0	0	0	0	0
164	0	17	1	H	1	0	0	0	1	0	0	2. [3;6[	0	4. >= 76	0	0	0	0	1	1	1	1	1	1	1	1	1	1	1	1	1	1	1	1	1	1	0	0	0	0	0	0	0	0	0	0	0	0
165	0	2	0	H	1	0	0	0	0	0	0	3. [6;8[	0	2. [53;66[	0	1	0	0	1	1	0	0	0	0	0	0	0	0	0	0	0	0	0	0	0	0	0	0	0	0	0	0	0	0	0	0	0	0
166	1	7	0	H	1	0	1	0	0	0	0	1. < 3	0	1. < 53	0	0	0	0	1	1	1	0	0	0	0	0	1	1	1	1	1	1	1	1	1	1	1	1	1	1	1	0	0	0	0	0	1	1
167	0	10	1	H	1	0	0	0	0	0	0	2. [3;6[	0	1. < 53	0	0	0	0	1	1	1	1	1	1	0	0	0	0	0	0	0	0	0	0	0	0	0	0	0	0	0	0	0	0	0	0	0	0
168	0	13	0	H	1	0	0	0	0	1	0	3. [6;8[	0	3. [66;76[	0	0	0	0	1	1	1	1	1	1	1	1	1	0	0	0	0	0	0	0	0	0	0	0	0	0	0	0	0	0	0	0	0	0
169	0	9	0	H	0	0	0	0	0	1	0	2. [3;6[	1	4. >= 76	0	0	0	0	1	1	1	1	1	0	0	0	0	0	0	0	0	0	0	0	0	0	0	0	0	0	0	0	0	0	0	0	0	0
170	0	10	0	H	0	0	0	0	0	0	0	3. [6;8[	0	3. [66;76[	0	1	0	0	1	1	1	1	1	1	1	1	1	1	1	0	0	0	0	0	0	0	0	0	0	0	0	0	0	0	0	0	0	0
171	0	6	1	H	0	0	0	0	0	0	0	2. [3;6[	0	2. [53;66[	1	0	0	0	1	1	1	1	1	1	1	0	0	0	0	0	0	0	0	0	0	0	0	0	0	0	0	0	0	0	0	0	0	0
172	0	16	0	H	0	0	0	0	0	1	0	2. [3;6[	1	2. [53;66[	0	0	0	0	1	1	1	1	1	1	1	1	1	0	0	0	0	0	0	0	0	0	0	0	0	0	0	0	0	0	0	0	0	0
173	0	12	0	H	1	0	0	0	0	1	0	3. [6;8[	0	3. [66;76[	0	0	0	0	0	0	0	0	1	1	1	1	1	1	1	1	1	0	0	0	0	0	0	0	0	0	0	0	0	0	0	0	0	0
174	0	13	0	H	1	0	0	0	0	1	0	1. < 3	0	4. >= 76	0	0	0	0	1	1	1	1	1	1	1	1	1	1	1	1	1	0	0	0	0	0	0	0	0	0	0	0	0	0	0	0	0	0
175	0	12	0	H	1	0	1	0	0	1	0	2. [3;6[	0	4. >= 76	0	0	0	0	1	1	1	1	1	1	1	1	1	1	1	1	1	0	0	0	0	0	0	0	0	0	0	0	0	0	0	0	0	0
176	0	5	0	H	1	0	0	0	0	0	0	2. [3;6[	0	2. [53;66[	0	0	0	0	1	1	1	1	1	0	0	0	0	0	0	0	0	0	0	0	0	0	0	0	0	0	0	0	0	0	0	0	0	0
177	0	30	0	H	1	0	0	0	0	0	0	3. [6;8[	0	2. [53;66[	0	1	0	0	1	1	1	1	1	1	1	1	1	1	1	1	1	1	1	0	0	0	0	0	0	0	0	0	0	0	0	0	0	0
178	1	2	0	H	1	0	0	0	0	0	0	2. [3;6[	0	4. >= 76	0	0	0	0	0	0	0	1	1	1	1	1	1	0	0	0	0	1	1	1	1	1	1	1	0	0	0	0	0	0	1	1	1	1
179	0	8	0	H	1	0	0	0	0	1	0	3. [6;8[	0	4. >= 76	0	0	0	0	1	1	1	1	1	1	0	0	0	0	0	0	0	0	0	0	0	0	0	0	0	0	0	0	0	0	0	0	0	0
180	0	27	0	H	1	0	0	0	1	0	0	4. >= 8	0	1. < 53	0	0	0	0	1	1	1	1	1	1	1	1	1	1	1	1	1	1	1	1	1	0	1	1	1	1	1	0	0	0	0	0	0	0
181	0	4	0	H	1	0	0	0	0	0	0	3. [6;8[	0	3. [66;76[	0	1	0	0	1	1	1	1	1	0	0	0	0	0	0	0	0	0	0	0	0	0	0	0	0	0	0	0	0	0	0	0	0	0
182	1	18	0	H	1	0	0	0	0	0	0	1. < 3	1	1. < 53	0	0	0	0	0	0	0	0	0	0	0	0	0	1	1	1	1	1	1	1	0	0	0	0	1	1	1	1	1	1	1	0	0	0
183	0	22	0	H	1	0	0	0	0	0	0	2. [3;6[	0	3. [66;76[	0	0	0	0	1	1	1	1	1	1	1	0	0	0	0	0	0	0	0	0	0	0	0	0	0	0	0	0	0	0	0	0	0	0
184	0	6	0	H	1	0	0	0	0	1	0	3. [6;8[	0	3. [66;76[	0	0	0	0	1	1	1	1	0	1	1	0	0	0	0	0	0	0	0	0	0	0	0	0	0	0	0	0	0	0	0	0	0	0
185	0	7	0	H	0	0	0	0	0	0	0	4. >= 8	0	4. >= 76	0	1	0	0	1	1	1	1	1	1	0	0	0	0	0	0	0	0	0	0	0	0	0	0	0	0	0	0	0	0	0	0	0	0
186	0	4	0	H	0	0	0	0	0	1	0	2. [3;6[	0	2. [53;66[	0	0	0	0	1	1	1	0	0	0	0	0	0	0	0	0	0	0	0	0	0	0	0	0	0	0	0	0	0	0	0	0	0	0
187	0	14	0	H	1	0	1	0	1	0	0	3. [6;8[	0	4. >= 76	0	0	0	0	1	1	1	1	1	1	1	1	1	1	1	1	1	1	0	0	0	0	0	0	0	0	0	0	0	0	0	0	0	0
188	1	1	0	H	0	0	0	0	1	0	0	2. [3;6[	0	2. [53;66[	0	0	0	0	1	1	1	1	1	1	1	1	1	1	1	1	1	1	0	0	0	0	0	0	0	0	0	0	0	0	0	0	0	0
189	1	4	0	H	1	0	0	0	0	1	0	2. [3;6[	0	4. >= 76	0	0	0	0	1	1	1	1	0	0	0	0	0	0	0	0	0	0	0	0	0	0	0	0	0	0	0	0	0	0	0	0	0	0
190	0	19	0	H	1	0	0	0	0	1	0	2. [3;6[	0	3. [66;76[	0	0	0	0	1	1	1	1	1	1	1	1	1	1	1	1	1	1	1	1	1	1	0	0	0	0	0	0	0	0	0	0	0	0
191	0	30	0	H	1	0	0	0	0	0	1	1. < 3	1	2. [53;66[	0	0	0	0	1	1	1	1	1	1	1	1	1	1	1	1	1	1	1	0	0	0	0	0	0	0	0	0	0	0	0	0	0	0
192	0	23	0	H	1	0	0	0	1	0	0	1. < 3	0	3. [66;76[	0	0	0	0	1	1	1	1	1	1	1	1	1	1	1	1	1	1	1	1	0	1	1	1	1	1	1	1	0	0	0	0	0	0
193	0	9	0	H	0	0	0	0	0	1	0	3. [6;8[	0	4. >= 76	0	0	0	0	1	1	1	1	1	1	1	1	1	1	0	0	0	0	0	0	0	0	0	0	0	0	0	0	0	0	0	0	0	0
194	0	17	0	H	0	0	0	0	0	0	0	3. [6;8[	0	3. [66;76[	0	0	0	0	0	1	1	0	0	0	0	0	0	1	1	1	1	1	0	0	0	0	0	0	0	0	0	0	0	0	0	0	0	0
195	0	3	0	H	1	0	0	0	0	1	0	3. [6;8[	1	3. [66;76[	0	0	0	0	1	1	1	1	0	0	0	0	0	0	0	0	0	0	0	0	0	0	0	0	0	0	0	0	0	0	0	0	0	0
196	1	10	0	H	1	0	0	0	0	1	0	3. [6;8[	0	2. [53;66[	0	0	0	0	1	1	1	1	1	1	1	1	1	1	1	1	1	1	1	1	1	1	1	1	1	1	1	1	1	1	1	1	1	1
197	0	30	0	H	1	0	0	0	0	1	0	2. [3;6[	0	3. [66;76[	0	0	0	0	1	1	1	1	1	1	1	1	1	1	1	1	1	1	1	1	1	1	1	1	1	1	1	1	1	1	1	1	1	1
198	0	30	0	H	0	0	0	0	0	0	0	3. [6;8[	0	2. [53;66[	0	1	0	0	1	1	1	1	0	0	0	0	0	0	0	0	0	0	0	0	0	0	0	0	1	1	1	1	1	1	1	1	1	0
199	0	30	0	H	1	0	0	0	0	0	0	1. < 3	0	3. [66;76[	0	0	0	0	1	0	0	0	1	0	1	0	1	0	0	0	0	1	1	1	1	1	0	0	0	0	0	0	0	0	0	1	1	1
200	1	20	0	H	0	0	0	0	0	1	0	2. [3;6[	0	1. < 53	0	0	0	0	1	1	1	1	1	1	1	1	1	1	0	0	0	0	0	0	0	0	0	0	1	1	1	1	1	1	1	1	1	1
201	0	7	1	H	1	0	0	0	0	0	0	3. [6;8[	0	3. [66;76[	1	0	0	0	1	1	1	1	1	1	1	1	0	0	0	0	0	0	0	0	0	0	0	0	0	0	0	0	0	0	0	0	0	0
202	1	1	0	H	1	0	1	0	0	0	0	2. [3;6[	1	4. >= 76	1	0	0	0	0	1	1	1	1	1	1	1	1	1	1	1	0	0	0	0	0	0	0	0	0	0	0	0	0	0	0	0	0	0
203	0	5	0	H	0	0	0	0	0	1	0	3. [6;8[	0	4. >= 76	0	0	0	0	1	1	1	1	1	1	0	0	0	0	0	0	0	0	0	0	0	0	0	0	0	0	0	0	0	0	0	0	0	0
204	1	1	0	H	1	0	0	0	0	1	0	1. < 3	0	3. [66;76[	0	0	0	0	0	1	1	1	1	1	1	1	1	1	1	1	1	1	1	1	0	0	0	0	0	0	0	0	0	0	0	0	0	0
205	1	30	0	H	1	0	0	0	0	1	0	3. [6;8[	0	3. [66;76[	0	0	0	0	1	1	1	1	1	1	1	1	1	1	1	1	1	1	1	1	1	1	1	1	1	1	0	0	0	0	0	0	0	0
206	1	3	0	H	1	0	0	0	0	0	0	2. [3;6[	0	2. [53;66[	0	0	0	0	0	0	0	1	1	1	1	1	1	1	1	1	1	1	1	0	0	0	1	1	1	1	1	1	1	1	1	1	1	1
207	0	30	0	H	0	0	0	0	0	0	0	2. [3;6[	0	3. [66;76[	1	0	0	0	1	1	1	1	1	0	1	1	1	1	1	1	1	1	1	1	1	1	1	1	1	1	1	1	1	1	1	1	1	1
208	0	6	0	H	1	0	0	0	0	1	0	2. [3;6[	1	2. [53;66[	0	0	0	0	1	1	1	1	1	1	0	0	0	0	0	0	0	0	0	0	0	0	0	0	0	0	0	0	0	0	0	0	0	0
209	0	18	0	H	0	0	0	0	0	0	0	3. [6;8[	0	4. >= 76	0	0	0	0	1	1	1	1	1	1	1	1	1	1	1	1	1	1	1	1	1	1	1	0	0	0	0	0	0	0	0	0	0	0
210	0	6	0	H	0	0	0	0	1	0	0	3. [6;8[	0	4. >= 76	0	0	0	0	1	1	1	1	1	1	0	0	0	0	0	0	0	0	0	0	0	0	0	0	0	0	0	0	0	0	0	0	0	0
211	0	10	0	H	0	0	0	0	0	1	0	4. >= 8	1	4. >= 76	0	0	0	0	1	1	1	1	1	1	0	0	0	0	0	0	0	0	0	0	0	0	0	0	0	0	0	0	0	0	0	0	0	0
212	0	4	1	H	1	0	0	0	0	0	0	4. >= 8	1	4. >= 76	1	0	0	0	1	1	1	1	1	0	0	0	0	0	0	0	0	0	0	0	0	0	0	0	0	0	0	0	0	0	0	0	0	0
213	0	11	0	H	1	0	1	0	0	0	0	2. [3;6[	1	4. >= 76	0	0	0	0	0	0	0	0	0	0	1	1	1	0	0	0	0	0	0	0	0	0	0	0	0	0	0	0	0	0	0	0	0	0
214	1	1	0	H	1	0	0	0	0	1	0	1. < 3	1	3. [66;76[	0	0	0	0	0	1	1	1	1	1	1	1	1	1	1	1	0	0	0	0	0	0	0	0	0	0	0	0	0	0	0	0	0	0
215	0	8	0	H	1	0	0	0	0	0	0	1. < 3	0	2. [53;66[	0	0	0	0	1	0	0	0	0	0	0	0	0	0	0	0	0	0	0	0	0	0	0	0	0	0	0	0	0	0	0	0	0	0
216	0	4	0	H	1	0	0	0	0	1	0	3. [6;8[	0	3. [66;76[	0	0	0	0	1	1	1	1	1	0	0	0	0	0	0	0	0	0	0	0	0	0	0	0	0	0	0	0	0	0	0	0	0	0
217	1	1	0	H	0	0	0	0	0	0	0	4. >= 8	0	2. [53;66[	0	1	0	0	0	1	1	1	1	1	1	1	1	0	0	0	0	0	0	0	0	0	0	0	0	0	0	0	0	0	0	0	0	0
218	0	5	0	H	0	0	1	0	1	0	0	2. [3;6[	0	2. [53;66[	0	0	0	0	1	1	1	1	1	0	0	0	0	0	0	0	0	0	0	0	0	0	0	0	0	0	0	0	0	0	0	0	0	0
219	1	9	0	H	0	0	0	0	0	1	0	1. < 3	0	2. [53;66[	0	0	0	0	1	1	1	1	1	1	1	1	1	1	0	0	0	1	1	1	1	0	0	1	1	1	1	1	1	1	1	1	1	1
220	0	10	0	H	1	0	0	0	0	0	0	2. [3;6[	1	2. [53;66[	1	0	0	0	1	1	1	1	1	1	1	0	0	1	1	0	0	0	0	0	0	0	0	0	0	0	0	0	0	0	0	0	0	0
221	0	10	0	H	0	0	0	0	0	0	0	4. >= 8	1	3. [66;76[	0	1	0	0	1	1	1	1	1	1	1	1	1	1	1	0	0	0	0	0	0	0	0	0	0	0	0	0	0	0	0	0	0	0
222	1	18	0	H	0	0	0	0	0	0	0	4. >= 8	0	3. [66;76[	0	1	0	0	0	0	0	1	1	1	1	1	1	1	1	1	1	1	1	1	0	0	0	1	1	1	1	1	1	0	0	0	0	0
223	0	7	0	C	0	0	0	0	0	0	0	3. [6;8[	0	2. [53;66[	0	0	0	0	1	1	1	1	1	1	1	1	0	0	0	0	0	0	0	0	0	0	0	0	0	0	0	0	0	0	0	0	0	0
224	0	6	0	C	0	0	0	0	0	0	1	3. [6;8[	1	3. [66;76[	0	0	0	0	1	1	1	1	1	1	1	0	0	0	0	0	0	0	0	0	0	0	0	0	0	0	0	0	0	0	0	0	0	0
225	0	7	0	C	1	0	0	0	0	0	1	3. [6;8[	1	2. [53;66[	0	0	0	0	1	1	1	1	1	1	1	1	0	0	0	0	0	0	0	0	0	0	0	0	0	0	0	0	0	0	0	0	0	0
226	0	5	0	C	0	0	0	0	0	1	0	4. >= 8	0	1. < 53	0	0	0	0	1	1	1	1	1	1	0	0	0	0	0	0	0	0	0	0	0	0	0	0	0	0	0	0	0	0	0	0	0	0
227	0	9	0	C	0	0	0	0	0	0	0	4. >= 8	0	3. [66;76[	0	1	0	0	1	1	1	1	1	1	1	1	1	1	0	0	0	0	0	0	0	0	0	0	0	0	0	0	0	0	0	0	0	0
228	1	10	0	C	1	0	1	0	0	1	0	1. < 3	0	1. < 53	0	0	0	0	1	1	1	1	1	1	1	1	1	1	1	1	1	1	1	1	0	0	0	0	0	0	0	0	0	0	0	0	0	0
229	0	5	0	C	1	0	0	0	0	1	0	2. [3;6[	0	2. [53;66[	0	0	0	0	0	0	0	0	0	0	0	0	0	0	0	0	0	0	0	0	0	0	0	0	0	0	0	0	0	0	0	0	0	0
230	0	4	0	C	0	0	0	0	0	0	0	1. < 3	0	1. < 53	0	1	0	0	1	1	1	1	1	0	0	0	0	0	0	0	0	0	0	0	0	0	0	0	0	0	0	0	0	0	0	0	0	0
231	0	12	0	C	1	0	0	0	0	0	0	4. >= 8	0	1. < 53	0	1	0	0	1	1	1	1	1	1	1	1	1	1	1	1	1	0	0	0	0	0	0	0	0	0	0	0	0	0	0	0	0	0
232	0	4	0	C	1	0	0	0	0	1	0	4. >= 8	0	1. < 53	0	0	0	0	1	1	1	1	1	0	0	0	0	0	0	0	0	0	0	0	0	0	0	0	0	0	0	0	0	0	0	0	0	0
233	1	6	0	C	1	0	0	0	1	0	0	3. [6;8[	0	4. >= 76	0	0	0	0	1	1	1	1	1	1	1	1	1	1	1	1	1	1	1	1	1	1	1	0	0	0	0	0	0	0	0	0	0	0
234	1	5	0	C	1	0	0	0	0	0	0	2. [3;6[	0	2. [53;66[	0	1	0	0	1	1	1	1	1	1	1	1	1	1	1	1	1	1	1	1	1	1	1	1	1	1	1	1	1	1	1	1	0	0
235	1	0	0	C	1	0	0	0	0	1	0	2. [3;6[	0	2. [53;66[	0	0	0	0	1	1	1	1	1	1	1	1	1	0	0	0	0	0	0	0	0	0	0	0	0	0	0	0	0	0	0	0	0	0
236	0	30	0	C	0	0	0	0	0	1	0	2. [3;6[	1	3. [66;76[	0	0	0	0	1	1	1	1	1	1	1	1	1	1	1	1	1	1	1	0	1	1	1	1	1	1	1	1	1	1	1	0	0	1
237	0	22	0	C	1	0	0	0	0	1	0	3. [6;8[	0	3. [66;76[	0	0	0	0	0	0	1	0	0	0	1	0	0	0	0	0	0	0	0	0	1	1	1	1	1	1	1	0	0	0	0	0	0	0
238	0	18	0	C	1	0	0	0	0	0	0	4. >= 8	0	2. [53;66[	0	1	0	0	1	1	1	1	1	1	1	1	1	1	1	1	0	0	0	0	1	1	0	0	0	0	0	0	0	0	0	0	0	0
239	1	8	0	C	0	0	0	0	0	0	0	2. [3;6[	0	1. < 53	0	1	0	0	1	1	1	1	1	1	1	1	1	1	1	1	1	1	1	1	0	0	0	0	0	0	0	0	0	0	0	0	0	0
240	0	8	0	C	1	0	0	0	1	0	0	3. [6;8[	0	2. [53;66[	0	0	0	0	1	1	1	1	1	1	1	1	1	0	0	0	0	0	0	0	0	0	0	0	0	0	0	0	0	0	0	0	0	0
241	0	10	0	C	0	0	0	0	0	0	1	4. >= 8	1	4. >= 76	0	0	0	0	0	0	0	0	1	1	1	1	1	1	1	0	0	0	0	0	0	0	0	0	0	0	0	0	0	0	0	0	0	0
242	0	14	0	C	1	0	0	0	0	0	0	4. >= 8	0	2. [53;66[	0	1	0	0	1	1	0	0	0	0	0	0	0	0	0	0	0	0	0	0	0	0	0	0	0	0	0	0	0	0	0	0	0	0
243	0	27	0	C	1	0	0	0	0	0	0	4. >= 8	0	3. [66;76[	0	0	0	0	1	1	1	1	1	1	1	1	1	0	0	0	0	0	0	0	0	0	0	1	1	1	1	1	1	1	1	0	0	0
244	0	16	0	C	0	0	0	0	1	0	0	3. [6;8[	0	1. < 53	0	0	0	0	1	1	1	1	1	1	1	1	1	1	1	1	1	1	1	1	1	0	0	0	0	0	0	0	0	0	0	0	0	0
245	1	0	0	C	0	0	0	0	0	1	0	1. < 3	1	2. [53;66[	0	0	0	0	1	1	1	1	1	1	1	1	1	1	1	1	1	1	1	1	1	1	1	1	1	1	1	1	1	1	1	1	1	1
246	1	6	0	C	0	0	0	0	0	0	0	1. < 3	0	3. [66;76[	0	0	0	0	1	1	1	1	1	1	1	1	1	1	1	1	1	1	1	1	1	1	1	1	1	0	0	0	0	0	0	0	0	0
247	0	11	0	C	1	0	0	0	0	0	0	4. >= 8	0	3. [66;76[	0	0	0	0	1	1	1	1	1	1	1	1	1	1	1	1	0	0	0	0	0	0	0	0	0	0	0	0	0	0	0	0	0	0
248	1	4	0	C	1	0	0	0	1	0	0	2. [3;6[	0	2. [53;66[	0	0	0	0	1	1	1	1	1	1	1	1	1	1	1	1	1	1	1	1	1	1	1	1	0	1	1	1	1	1	1	1	1	1
249	0	30	0	C	0	0	0	0	1	0	0	4. >= 8	1	3. [66;76[	0	0	0	0	1	1	1	1	1	1	1	1	1	1	1	1	1	1	1	1	1	1	1	1	1	0	0	0	0	0	0	0	0	0
250	0	21	0	C	0	0	0	0	0	0	0	2. [3;6[	0	4. >= 76	0	0	0	0	1	1	1	1	1	1	1	1	1	1	1	1	1	1	1	0	0	0	0	0	0	0	0	0	0	0	0	0	0	0
251	0	2	0	C	1	0	0	0	0	1	0	4. >= 8	0	4. >= 76	0	0	0	0	1	1	1	0	0	0	0	0	0	0	0	0	0	0	0	0	0	0	0	0	0	0	0	0	0	0	0	0	0	0
252	0	12	0	C	1	0	0	0	1	0	0	3. [6;8[	0	3. [66;76[	0	0	0	0	1	1	1	1	1	1	1	1	1	1	1	1	1	0	0	0	0	0	0	0	0	0	0	0	0	0	0	0	0	0
253	0	4	0	C	1	0	0	0	0	0	0	4. >= 8	0	1. < 53	0	1	0	0	1	1	1	1	1	0	0	0	0	0	0	0	0	0	0	0	0	0	0	0	0	0	0	0	0	0	0	0	0	0
254	0	30	0	C	0	0	0	0	1	0	0	4. >= 8	0	1. < 53	0	0	0	0	1	1	1	1	1	1	1	1	1	1	1	1	1	1	1	1	1	1	1	1	1	1	1	1	1	1	1	1	1	1
255	0	10	0	C	1	0	0	0	0	0	0	3. [6;8[	0	1. < 53	0	1	0	0	1	1	1	1	1	1	1	1	1	1	1	0	0	0	0	0	0	0	0	0	0	0	0	0	0	0	0	0	0	0
256	0	14	0	C	0	0	0	0	0	1	0	2. [3;6[	0	4. >= 76	0	0	0	0	0	0	0	0	0	0	0	0	0	0	0	0	0	0	0	0	0	0	0	0	0	0	0	0	0	0	0	0	0	0
257	0	13	0	C	1	0	0	0	0	0	0	2. [3;6[	0	2. [53;66[	0	0	0	0	1	1	1	1	1	1	0	0	0	0	0	0	0	0	0	0	0	0	0	0	0	0	0	0	0	0	0	0	0	0
258	0	17	0	C	0	0	0	0	1	0	0	2. [3;6[	0	2. [53;66[	0	0	0	0	1	1	1	1	1	1	1	1	1	1	1	1	1	1	0	0	0	0	0	0	0	0	0	0	0	0	0	0	0	0
259	0	27	0	C	1	0	0	0	0	1	0	4. >= 8	1	2. [53;66[	0	0	0	0	0	1	1	1	1	1	1	0	0	0	0	0	0	0	0	0	0	0	0	0	0	0	0	0	0	0	0	0	0	0
260	0	4	0	C	0	0	0	0	1	0	0	3. [6;8[	0	1. < 53	0	0	0	0	1	1	1	1	1	0	0	0	0	0	0	0	0	0	0	0	0	0	0	0	0	0	0	0	0	0	0	0	0	0
261	0	6	0	C	0	0	0	0	0	1	0	2. [3;6[	0	1. < 53	0	0	0	0	1	1	1	1	1	1	1	0	0	0	0	0	0	0	0	0	0	0	0	0	0	0	0	0	0	0	0	0	0	0
262	1	6	0	C	1	0	0	0	0	1	0	3. [6;8[	0	2. [53;66[	0	0	0	0	1	1	1	1	1	1	1	1	1	1	1	1	1	1	1	1	1	1	1	1	1	1	1	1	1	1	0	0	0	0
263	0	13	0	C	1	0	0	0	0	0	0	2. [3;6[	0	3. [66;76[	0	1	0	0	0	0	0	0	0	1	1	1	1	1	1	1	1	1	0	0	0	0	0	0	0	0	0	0	0	0	0	0	0	0
264	0	9	0	C	0	0	0	0	1	0	0	1. < 3	0	3. [66;76[	0	0	0	0	1	1	1	1	1	0	1	1	1	1	0	0	0	0	0	0	0	0	0	0	0	0	0	0	0	0	0	0	0	0
265	1	6	0	C	1	0	0	0	0	0	1	2. [3;6[	1	4. >= 76	0	0	0	0	1	1	1	1	1	1	1	1	1	1	1	1	1	1	1	0	0	0	0	0	0	0	0	0	0	0	0	0	0	0
266	0	24	0	C	1	0	0	0	0	0	0	4. >= 8	0	4. >= 76	0	0	0	0	1	1	1	1	1	1	1	1	1	1	1	1	1	1	1	1	1	1	1	1	0	1	1	1	0	0	0	0	0	0
267	0	2	0	C	0	0	0	0	0	0	0	3. [6;8[	0	4. >= 76	0	1	0	0	1	1	0	0	0	0	0	0	0	0	0	0	0	0	0	0	0	0	0	0	0	0	0	0	0	0	0	0	0	0
268	1	0	0	C	0	0	0	0	0	0	0	4. >= 8	0	4. >= 76	0	1	0	0	1	1	0	1	1	1	1	1	1	1	1	0	0	0	1	1	1	1	1	1	1	1	1	1	0	0	0	0	0	0
269	1	0	0	C	1	0	0	0	0	1	0	4. >= 8	1	1. < 53	0	0	0	0	0	0	0	0	1	1	0	0	0	0	0	0	0	0	0	0	0	0	0	0	0	0	0	0	0	0	0	0	0	0
270	0	23	0	C	0	0	0	0	1	0	0	4. >= 8	0	3. [66;76[	0	0	0	0	1	1	1	1	1	1	1	1	1	1	1	1	1	0	1	1	1	1	1	1	1	1	1	1	0	0	0	0	0	0
271	1	7	0	C	1	0	0	0	0	1	0	1. < 3	1	3. [66;76[	0	0	0	0	1	1	1	1	1	0	0	0	0	1	1	1	1	1	1	1	1	1	1	1	1	1	1	0	0	0	0	0	0	0
272	1	8	0	C	1	0	0	0	0	0	1	4. >= 8	1	4. >= 76	0	0	0	0	0	0	0	0	0	0	0	0	1	1	1	1	1	1	1	1	1	1	1	1	1	1	1	1	1	1	1	1	1	1
273	1	6	0	C	0	0	0	0	0	0	0	3. [6;8[	0	3. [66;76[	0	0	0	0	1	1	1	1	1	1	1	0	1	1	1	1	1	1	1	1	1	1	1	1	1	1	1	0	0	0	0	0	0	0
274	0	30	0	C	0	0	0	0	0	1	0	3. [6;8[	1	4. >= 76	0	0	0	0	0	0	0	0	0	0	0	0	0	0	0	0	0	0	0	0	0	0	0	0	0	1	1	1	1	1	1	1	1	0
275	0	13	1	C	1	0	0	0	1	0	0	4. >= 8	0	3. [66;76[	0	0	0	0	1	1	1	1	1	1	1	1	1	1	0	0	0	0	0	0	0	0	0	0	0	0	0	0	0	0	0	0	0	0
276	0	13	0	C	0	0	0	0	0	1	0	4. >= 8	0	4. >= 76	0	0	0	0	1	1	1	1	1	0	0	0	0	0	0	0	0	0	0	0	0	0	0	0	0	0	0	0	0	0	0	0	0	0
277	0	30	0	C	1	0	0	0	0	1	0	4. >= 8	0	4. >= 76	0	0	0	0	1	1	1	1	1	1	1	1	1	1	1	1	0	0	0	0	0	1	1	1	1	1	0	0	0	0	0	0	0	0
278	0	30	0	C	0	0	0	0	0	1	0	4. >= 8	1	4. >= 76	0	0	0	0	1	1	1	1	1	1	1	1	0	0	0	1	1	1	1	1	1	1	1	1	1	0	0	0	0	0	0	0	0	0
279	0	20	0	C	0	0	0	0	0	0	1	3. [6;8[	1	4. >= 76	0	0	0	0	0	0	0	0	0	0	0	0	0	0	0	0	0	1	1	1	1	1	1	1	1	0	0	0	0	0	0	0	0	0
280	1	7	0	C	1	0	0	0	0	1	0	1. < 3	1	3. [66;76[	0	0	0	0	1	1	1	1	1	1	1	1	1	1	1	1	1	1	0	0	0	0	0	0	0	0	0	0	0	0	0	0	0	0
281	0	4	0	C	1	0	0	0	0	1	0	2. [3;6[	0	3. [66;76[	0	0	0	0	1	1	1	1	1	0	0	0	0	0	0	0	0	0	0	0	0	0	0	0	0	0	0	0	0	0	0	0	0	0
282	0	13	0	C	0	0	0	0	0	0	0	4. >= 8	1	4. >= 76	0	0	0	0	0	0	0	0	0	0	0	0	0	0	0	0	0	1	0	0	0	0	0	0	0	0	0	0	0	0	0	0	0	0
283	0	3	0	C	1	0	0	0	0	0	0	4. >= 8	0	3. [66;76[	0	0	0	0	1	1	1	1	0	0	0	0	0	0	0	0	0	0	0	0	0	0	0	0	0	0	0	0	0	0	0	0	0	0
284	1	0	0	C	1	0	0	0	0	0	0	3. [6;8[	0	4. >= 76	0	0	0	0	1	1	1	1	1	1	1	1	0	0	0	0	0	0	0	0	0	0	0	0	0	0	0	0	0	0	0	0	0	0
285	1	6	0	C	0	0	0	0	0	1	0	3. [6;8[	0	3. [66;76[	0	0	0	0	1	1	1	1	1	1	1	1	1	1	1	1	1	1	1	1	1	1	1	1	0	0	0	0	0	0	0	0	0	0
286	0	9	1	C	1	0	0	0	1	0	0	3. [6;8[	0	3. [66;76[	0	0	0	0	1	1	1	1	1	1	1	1	1	1	0	0	0	0	0	0	0	0	0	0	0	0	0	0	0	0	0	0	0	0
287	0	22	0	C	0	0	0	0	0	1	0	3. [6;8[	0	1. < 53	0	0	0	0	1	1	1	1	1	1	1	1	1	1	1	1	1	1	1	1	1	1	1	1	1	1	1	0	0	0	0	0	0	0
288	0	20	0	C	1	0	0	0	0	0	0	4. >= 8	0	4. >= 76	0	0	0	0	1	1	1	1	1	1	0	0	0	0	0	0	0	0	0	0	0	0	0	0	0	0	0	0	0	0	0	0	0	0
289	1	4	0	C	1	0	0	0	0	0	0	1. < 3	0	2. [53;66[	0	1	0	0	1	1	1	1	1	1	1	1	1	1	1	1	1	1	1	1	1	1	1	0	0	0	0	0	0	0	0	0	0	0
290	0	2	0	C	1	0	0	0	0	0	0	3. [6;8[	0	1. < 53	0	0	0	0	1	1	1	0	0	0	0	0	0	0	0	0	0	0	0	0	0	0	0	0	0	0	0	0	0	0	0	0	0	0
291	0	13	0	C	1	0	0	0	0	0	1	4. >= 8	1	4. >= 76	0	0	0	0	1	1	1	1	1	1	1	1	1	1	1	1	1	1	0	0	0	0	0	0	0	0	0	0	0	0	0	0	0	0
292	0	5	1	C	1	0	0	0	1	0	0	3. [6;8[	0	1. < 53	0	0	0	0	1	1	0	0	0	0	0	0	0	0	0	0	0	0	0	0	0	0	0	0	0	0	0	0	0	0	0	0	0	0
293	0	3	0	C	1	0	0	0	1	0	0	4. >= 8	0	3. [66;76[	0	0	0	0	0	0	0	0	0	0	0	0	0	0	0	0	0	0	0	0	0	0	0	0	0	0	0	0	0	0	0	0	0	0
294	1	7	0	C	1	0	0	0	0	1	0	2. [3;6[	0	3. [66;76[	0	0	0	0	0	0	0	0	0	0	0	0	0	0	0	0	0	0	0	0	0	0	0	0	0	0	0	0	0	0	0	0	0	0
295	0	3	0	C	0	0	1	0	0	1	0	3. [6;8[	0	3. [66;76[	0	0	0	0	0	0	0	0	0	0	0	0	0	0	0	0	0	0	0	0	0	0	0	0	0	0	0	0	0	0	0	0	0	0
296	1	1	0	C	1	0	0	0	1	0	0	4. >= 8	0	3. [66;76[	0	0	0	0	0	0	0	0	0	0	0	0	0	0	0	0	0	0	0	0	0	0	0	0	0	0	0	0	0	0	0	0	0	0
297	0	5	0	C	0	0	0	0	0	1	0	3. [6;8[	0	3. [66;76[	0	0	0	0	0	0	0	0	0	0	0	0	0	0	0	0	0	0	0	0	0	0	0	0	0	0	0	0	0	0	0	0	0	0
298	0	6	0	C	1	0	0	0	0	0	0	2. [3;6[	1	3. [66;76[	0	0	0	0	0	0	0	0	0	0	0	0	0	0	0	0	0	0	0	0	0	0	0	0	0	0	0	0	0	0	0	0	0	0
299	0	13	0	C	1	0	0	0	0	0	1	2. [3;6[	1	3. [66;76[	0	0	0	0	0	0	0	0	0	0	0	0	0	0	0	0	0	0	0	0	0	0	0	0	0	0	0	0	0	0	0	0	0	0
300	0	5	0	C	1	0	0	0	0	0	1	2. [3;6[	1	2. [53;66[	0	0	0	0	0	0	0	0	0	0	0	0	0	0	0	0	0	0	0	0	0	0	0	0	0	0	0	0	0	0	0	0	0	0
301	0	18	0	C	1	0	0	0	1	0	0	3. [6;8[	0	4. >= 76	0	0	0	0	0	0	0	0	0	0	0	0	0	0	0	0	0	0	0	0	0	0	0	0	0	0	0	0	0	0	0	0	0	0
302	0	3	0	C	0	0	0	0	0	0	1	2. [3;6[	1	3. [66;76[	0	0	0	0	0	0	0	0	0	0	0	0	0	0	0	0	0	0	0	0	0	0	0	0	0	0	0	0	0	0	0	0	0	0
303	0	6	0	C	0	0	0	0	0	0	1	1. < 3	0	4. >= 76	0	0	0	0	0	0	0	0	0	0	0	0	0	0	0	0	0	0	0	0	0	0	0	0	0	0	0	0	0	0	0	0	0	0
304	0	14	0	C	0	0	0	0	0	0	1	1. < 3	1	4. >= 76	0	0	0	0	0	0	0	0	0	0	0	0	0	0	0	0	0	0	0	0	0	0	0	0	0	0	0	0	0	0	0	0	0	0
305	0	19	0	C	0	0	0	0	0	0	0	3. [6;8[	0	2. [53;66[	0	1	0	0	0	0	0	0	0	0	0	0	0	0	0	0	0	0	0	0	0	0	0	0	0	0	0	0	0	0	0	0	0	0
306	1	5	0	C	1	0	0	0	0	1	0	2. [3;6[	0	1. < 53	0	0	0	0	0	0	0	0	0	0	0	0	0	0	0	0	0	0	0	0	0	0	0	0	0	0	0	0	0	0	0	0	0	0
307	1	2	0	C	1	0	0	0	0	0	0	3. [6;8[	1	1. < 53	0	1	0	0	1	1	1	1	1	1	1	1	1	1	1	1	0	0	0	0	0	0	0	0	0	0	0	0	0	0	0	0	0	0
308	0	9	0	C	1	0	0	0	0	0	0	2. [3;6[	0	1. < 53	0	1	0	0	1	1	1	1	1	1	1	1	1	1	0	0	0	0	0	0	0	0	0	0	0	0	0	0	0	0	0	0	0	0
309	0	9	0	C	1	0	0	0	0	0	1	4. >= 8	1	2. [53;66[	0	0	0	0	1	1	1	1	1	1	0	0	0	0	0	0	0	0	0	0	0	0	0	0	0	0	0	0	0	0	0	0	0	0
310	0	5	0	C	0	0	0	0	0	1	0	2. [3;6[	0	1. < 53	0	0	0	0	1	1	1	1	1	1	0	0	0	0	0	0	0	0	0	0	0	0	0	0	0	0	0	0	0	0	0	0	0	0
311	0	9	1	C	0	0	0	0	1	0	0	1. < 3	0	4. >= 76	0	0	0	0	1	1	1	1	1	1	1	0	1	1	0	0	0	0	0	0	0	0	0	0	0	0	0	0	0	0	0	0	0	0
312	0	26	0	C	1	0	0	0	1	0	0	4. >= 8	0	4. >= 76	0	0	0	0	1	1	1	1	1	1	1	1	1	1	1	1	1	1	1	1	1	1	1	1	1	1	1	1	1	1	1	0	0	0
313	0	29	0	C	1	0	1	0	1	0	0	3. [6;8[	0	3. [66;76[	0	0	0	0	1	1	1	1	1	1	1	1	1	1	1	1	1	1	1	1	1	1	1	1	1	1	1	0	0	0	0	0	0	0
314	1	6	0	C	1	0	0	0	0	1	0	1. < 3	1	3. [66;76[	0	0	0	0	0	0	0	0	0	0	0	1	1	1	1	1	1	1	1	1	1	1	1	0	0	0	0	0	0	0	0	0	0	0
315	0	4	0	C	0	0	0	0	0	1	0	2. [3;6[	0	3. [66;76[	0	0	0	0	1	1	1	1	1	0	0	0	0	0	0	0	0	0	0	0	0	0	0	0	0	0	0	0	0	0	0	0	0	0
316	0	2	0	C	1	0	0	0	0	1	0	4. >= 8	1	4. >= 76	0	0	0	0	1	1	1	0	0	0	0	0	0	0	0	0	0	0	0	0	0	0	0	0	0	0	0	0	0	0	0	0	0	0
317	1	8	0	C	1	0	0	0	0	0	0	4. >= 8	1	4. >= 76	0	0	0	0	1	1	1	1	1	1	1	1	1	1	1	1	1	1	1	1	1	1	1	1	1	1	1	0	0	0	0	0	0	0
318	0	10	0	C	0	0	0	0	1	0	0	4. >= 8	0	3. [66;76[	0	0	0	0	1	1	1	1	1	1	1	1	1	1	1	0	0	0	0	0	0	0	0	0	0	0	0	0	0	0	0	0	0	0
319	0	22	0	C	0	0	0	0	0	0	0	4. >= 8	1	4. >= 76	0	1	0	0	1	1	1	1	1	1	1	1	1	1	1	1	0	0	0	0	0	0	0	0	0	0	0	0	0	0	0	0	0	0
320	0	10	0	C	0	0	0	0	1	0	0	3. [6;8[	0	3. [66;76[	0	0	0	0	1	1	1	1	1	1	1	1	1	1	1	0	0	0	0	0	0	0	0	0	0	0	0	0	0	0	0	0	0	0
321	0	30	0	C	0	0	0	0	1	0	0	2. [3;6[	0	1. < 53	0	0	0	0	1	1	1	1	1	1	1	1	1	1	1	1	1	1	1	1	1	1	1	1	1	1	1	1	1	1	1	1	1	1
322	0	13	0	C	1	0	0	0	1	0	0	4. >= 8	0	2. [53;66[	0	0	0	0	1	1	1	1	1	1	1	1	1	1	1	1	1	1	0	0	0	0	0	0	0	0	0	0	0	0	0	0	0	0
323	0	5	0	C	1	0	0	0	0	1	0	2. [3;6[	1	1. < 53	0	0	0	0	1	1	1	1	1	1	0	0	0	0	0	0	0	0	0	0	0	0	0	0	0	0	0	0	0	0	0	0	0	0
324	1	2	0	C	1	0	0	0	0	0	0	4. >= 8	0	4. >= 76	0	1	0	0	1	1	1	1	1	1	1	1	1	1	1	1	1	1	1	1	1	1	0	0	0	0	0	0	0	0	0	0	0	0
325	0	17	0	C	0	0	0	0	0	1	0	4. >= 8	0	1. < 53	0	0	0	0	1	1	1	1	1	1	1	1	1	1	1	1	1	0	0	0	0	0	0	0	0	0	0	0	0	0	0	0	0	0
326	0	8	1	C	0	0	0	0	0	0	0	3. [6;8[	0	3. [66;76[	0	1	0	0	1	1	1	1	1	0	1	1	1	0	0	0	0	0	0	0	0	0	0	0	0	0	0	0	0	0	0	0	0	0
327	0	8	0	C	0	0	0	0	0	0	0	3. [6;8[	0	3. [66;76[	0	1	0	0	1	1	1	1	1	1	1	1	1	0	0	0	0	0	0	0	0	0	0	0	0	0	0	0	0	0	0	0	0	0
328	0	3	0	C	1	0	0	0	0	0	0	2. [3;6[	0	4. >= 76	0	1	0	0	1	1	0	0	0	0	0	0	0	0	0	0	0	0	0	0	0	0	0	0	0	0	0	0	0	0	0	0	0	0
329	0	4	0	C	1	0	0	0	0	0	1	1. < 3	0	3. [66;76[	0	0	0	0	1	1	1	1	1	0	0	0	0	0	0	0	0	0	0	0	0	0	0	0	0	0	0	0	0	0	0	0	0	0
330	0	8	0	C	1	0	0	0	0	1	0	3. [6;8[	0	2. [53;66[	0	0	0	0	1	1	1	1	1	1	1	1	1	0	0	0	0	0	0	0	0	0	0	0	0	0	0	0	0	0	0	0	0	0
331	0	23	0	C	1	0	0	0	0	1	0	3. [6;8[	1	1. < 53	0	0	0	0	1	1	1	1	1	1	1	1	1	1	1	1	1	1	0	0	0	0	0	0	0	0	0	0	0	0	0	0	0	0
332	0	11	1	C	0	0	0	0	1	0	0	1. < 3	1	2. [53;66[	0	0	0	0	1	1	1	1	1	1	1	1	1	1	1	1	0	0	0	0	0	0	0	0	0	0	0	0	0	0	0	0	0	0
333	0	30	0	C	1	0	0	0	0	1	0	4. >= 8	0	4. >= 76	0	0	0	0	1	1	1	1	1	1	1	1	1	1	1	1	0	0	0	0	1	1	1	1	1	1	1	1	1	1	1	1	0	0
334	1	6	0	C	1	0	0	0	1	0	0	2. [3;6[	0	4. >= 76	0	0	0	0	1	1	1	1	1	1	1	1	1	1	1	1	1	1	1	1	1	1	1	1	1	1	0	0	0	0	0	0	0	0
335	0	20	0	C	0	0	0	0	0	0	1	2. [3;6[	1	4. >= 76	0	0	0	0	1	1	1	0	0	0	0	0	0	0	0	0	0	0	1	1	1	1	1	1	1	0	0	0	0	0	0	0	0	0
336	0	8	0	C	1	0	0	0	0	0	0	2. [3;6[	1	4. >= 76	0	0	0	0	1	1	1	0	0	0	0	0	0	0	0	0	0	0	0	0	0	0	0	0	0	0	0	0	0	0	0	0	0	0
337	1	6	0	C	1	0	0	0	1	0	0	4. >= 8	0	4. >= 76	0	0	0	0	1	1	1	1	1	1	1	1	1	1	1	1	1	1	1	1	1	1	1	1	1	1	1	1	0	0	0	0	0	0
338	0	14	0	C	1	0	0	0	0	0	0	3. [6;8[	0	2. [53;66[	0	1	0	0	1	1	1	0	0	0	0	1	1	1	0	0	0	0	0	0	0	0	0	0	0	0	0	0	0	0	0	0	0	0
339	0	21	0	C	1	0	0	0	0	0	0	2. [3;6[	0	2. [53;66[	0	1	0	0	1	1	1	1	1	1	1	1	1	1	1	1	1	1	1	1	0	0	0	0	0	0	0	0	0	0	0	0	0	0
340	1	7	0	C	1	0	0	0	0	0	1	4. >= 8	1	1. < 53	0	0	0	0	0	0	0	0	0	0	0	0	1	1	1	1	1	1	1	1	0	0	0	0	0	0	1	1	1	1	1	1	1	1
341	0	5	0	C	1	0	0	0	0	1	0	2. [3;6[	0	4. >= 76	0	0	0	0	1	1	1	1	1	1	0	0	0	0	0	0	0	0	0	0	0	0	0	0	0	0	0	0	0	0	0	0	0	0
342	0	5	0	C	0	0	0	0	0	0	0	2. [3;6[	0	4. >= 76	0	1	0	0	1	1	1	1	1	1	0	0	0	0	0	0	0	0	0	0	0	0	0	0	0	0	0	0	0	0	0	0	0	0
343	0	15	0	C	1	0	0	0	0	1	0	4. >= 8	0	1. < 53	0	0	0	0	1	1	1	1	1	1	1	1	1	1	1	1	1	1	1	0	0	0	0	0	0	0	0	0	0	0	0	0	0	0
344	1	26	0	C	1	0	0	0	0	0	0	4. >= 8	0	4. >= 76	0	0	0	0	1	1	1	1	1	1	1	1	1	1	1	1	1	1	1	1	1	1	1	1	0	0	0	0	0	0	1	1	1	1
345	0	30	0	C	1	0	0	0	0	0	0	1. < 3	0	4. >= 76	0	0	0	0	1	1	1	0	0	0	0	0	0	0	1	1	1	1	1	1	1	1	1	1	1	1	1	1	1	1	1	1	1	0
346	0	5	0	C	0	0	0	0	0	1	0	3. [6;8[	0	4. >= 76	0	0	0	0	1	1	1	1	1	1	0	0	0	0	0	0	0	0	0	0	0	0	0	0	0	0	0	0	0	0	0	0	0	0
347	1	1	0	C	0	0	0	0	0	0	1	3. [6;8[	0	4. >= 76	0	0	0	0	1	1	1	1	1	1	1	1	1	1	1	1	1	1	1	1	1	0	0	0	0	0	0	0	0	0	0	0	0	0
348	0	30	0	C	1	0	0	0	0	1	0	1. < 3	0	1. < 53	0	0	0	0	1	1	1	1	1	1	1	1	0	0	0	0	0	0	0	0	0	0	0	0	0	0	0	0	0	0	0	0	0	0
349	0	27	0	C	1	0	0	0	0	1	0	2. [3;6[	0	2. [53;66[	0	0	0	0	1	1	1	1	1	1	1	1	1	1	1	1	1	0	0	0	0	0	0	0	0	0	0	0	0	0	0	0	0	0
350	0	12	0	C	1	0	0	0	1	0	0	4. >= 8	1	1. < 53	0	0	0	0	1	1	1	1	1	1	1	1	1	1	1	1	1	0	0	0	0	0	0	0	0	0	0	0	0	0	0	0	0	0
351	0	18	0	C	0	0	1	0	0	1	0	3. [6;8[	1	4. >= 76	0	0	0	0	1	1	1	1	1	1	1	1	1	0	0	0	0	0	0	0	0	0	0	0	0	0	0	0	0	0	0	0	0	0
352	1	6	0	C	1	0	0	0	0	1	0	4. >= 8	0	4. >= 76	0	0	0	0	1	1	1	1	1	1	1	1	1	1	1	1	1	1	0	0	0	0	0	0	0	0	0	0	0	0	0	0	0	0
353	0	30	0	C	1	0	0	0	0	0	1	3. [6;8[	1	2. [53;66[	0	0	0	0	0	0	0	0	0	0	0	0	0	0	0	0	0	0	0	0	0	0	0	0	0	0	0	0	0	0	0	0	0	0
354	0	21	0	C	0	0	0	0	1	0	0	2. [3;6[	1	3. [66;76[	0	0	0	0	1	1	1	1	1	1	1	1	1	1	1	1	0	0	0	0	0	0	0	0	0	0	0	0	0	0	0	0	0	0
355	0	20	0	C	0	0	1	0	1	0	0	1. < 3	0	4. >= 76	0	0	0	0	1	1	1	1	1	1	1	1	1	1	1	1	1	0	1	1	1	1	1	1	0	0	0	0	0	0	0	0	0	0
356	0	9	0	C	0	0	0	0	0	1	0	2. [3;6[	1	4. >= 76	0	0	0	0	0	0	0	0	0	0	0	0	0	0	0	0	0	0	0	0	0	0	0	0	0	0	0	0	0	0	0	0	0	0
357	1	16	0	C	0	0	0	0	1	0	0	2. [3;6[	0	3. [66;76[	0	0	0	0	1	1	1	1	1	1	1	1	1	1	1	1	1	1	1	1	0	0	0	0	0	0	0	0	0	0	0	0	0	0
358	1	15	0	C	1	0	1	0	1	0	0	3. [6;8[	0	2. [53;66[	0	0	0	0	1	1	1	1	1	1	1	1	1	1	1	1	1	1	1	1	1	1	1	1	1	1	1	1	1	1	1	0	0	0
359	1	24	0	C	1	0	0	0	0	0	0	4. >= 8	0	2. [53;66[	0	1	0	0	1	1	1	1	1	1	1	1	1	0	0	0	0	0	0	0	0	0	0	0	0	0	0	0	1	1	1	1	1	1
360	1	9	0	C	1	0	0	0	0	1	0	2. [3;6[	1	4. >= 76	0	0	0	0	1	1	1	1	1	1	1	1	1	1	1	1	1	1	1	1	1	1	1	1	1	1	1	0	0	0	0	0	0	0
361	0	30	0	C	0	0	0	0	1	0	0	4. >= 8	0	3. [66;76[	0	0	0	0	1	1	1	1	1	1	1	1	1	1	1	1	1	1	1	1	1	1	1	1	1	1	1	1	1	1	1	1	1	1
362	0	9	0	C	0	0	0	0	0	0	1	2. [3;6[	1	4. >= 76	0	0	0	0	1	1	1	1	1	1	1	1	0	0	0	0	0	0	0	0	0	0	0	0	0	0	0	0	0	0	0	0	0	0
363	0	29	0	C	1	0	0	0	0	0	1	2. [3;6[	1	3. [66;76[	0	0	0	0	1	1	1	1	1	1	1	1	1	1	1	0	0	0	0	0	0	0	0	0	0	0	0	0	0	0	0	0	0	0
364	0	26	0	C	0	0	0	0	0	1	0	1. < 3	0	4. >= 76	0	0	0	0	1	1	1	1	1	1	1	1	1	1	1	1	1	1	1	1	1	1	1	1	0	0	0	0	0	0	0	0	0	0
365	0	8	0	C	0	0	0	0	0	1	0	2. [3;6[	0	1. < 53	0	0	0	0	0	1	1	1	1	1	1	1	1	0	0	0	0	0	0	0	0	0	0	0	0	0	0	0	0	0	0	0	0	0
366	1	6	0	C	1	0	0	0	0	0	0	3. [6;8[	0	4. >= 76	0	0	0	0	1	1	1	1	1	1	1	1	1	1	1	1	1	1	1	1	1	1	1	1	1	0	0	0	0	0	0	0	0	0
367	0	10	0	C	1	0	0	0	0	0	1	1. < 3	1	3. [66;76[	0	0	0	0	0	0	0	1	1	0	0	0	0	0	0	0	0	0	0	0	0	0	0	0	0	0	0	0	0	0	0	0	0	0
368	0	20	0	C	1	0	0	0	0	0	0	3. [6;8[	0	3. [66;76[	0	1	0	0	1	1	1	1	1	1	1	1	1	1	1	0	0	0	0	0	1	1	1	1	1	0	0	0	0	0	0	0	0	0
369	1	2	0	C	1	0	0	0	0	0	0	4. >= 8	0	4. >= 76	0	1	0	0	1	1	1	1	1	1	1	1	1	1	1	1	1	1	1	1	1	1	1	1	1	1	1	1	1	1	1	1	1	1
370	0	30	0	C	1	0	1	0	1	0	0	1. < 3	0	1. < 53	0	0	0	0	1	1	1	1	1	1	1	1	1	1	1	1	1	1	1	1	1	1	1	1	0	0	0	0	0	0	0	0	0	0
371	0	7	0	C	0	0	0	0	0	0	1	2. [3;6[	1	2. [53;66[	0	0	0	0	0	0	0	0	0	0	0	0	0	0	0	0	0	0	0	0	0	0	0	0	0	0	0	0	0	0	0	0	0	0
372	1	1	0	C	0	0	0	0	0	0	0	4. >= 8	0	3. [66;76[	0	1	0	0	1	0	1	1	1	1	1	1	1	1	1	1	1	1	0	0	0	0	0	0	0	0	0	0	0	0	0	0	0	0
373	1	13	0	C	0	0	0	0	0	1	0	3. [6;8[	0	3. [66;76[	0	0	0	0	1	0	0	0	0	0	0	0	0	0	0	0	0	1	1	1	1	1	1	1	1	1	1	1	1	1	1	1	1	1
374	1	2	0	C	0	0	0	0	0	1	0	3. [6;8[	0	1. < 53	0	0	0	0	1	1	1	1	1	1	1	1	1	1	1	1	1	1	1	1	0	0	0	0	0	0	0	0	0	0	0	0	0	0
375	1	1	0	C	1	0	0	0	0	1	0	2. [3;6[	0	3. [66;76[	0	0	0	0	1	1	1	1	1	1	1	1	1	1	1	1	1	1	1	1	1	1	1	1	1	1	1	1	0	0	0	0	0	0
376	1	10	0	C	1	0	0	0	0	0	1	3. [6;8[	1	4. >= 76	0	0	0	0	0	0	0	1	1	1	1	1	1	1	1	1	1	1	1	1	1	1	1	1	0	0	0	0	0	0	0	0	0	0
377	1	21	0	C	1	0	0	0	1	0	0	4. >= 8	0	4. >= 76	0	0	0	0	1	1	1	1	1	1	1	0	0	0	0	0	0	0	0	0	0	0	0	0	0	0	1	1	1	1	1	1	1	1
378	1	20	0	C	1	0	0	0	0	1	0	4. >= 8	0	2. [53;66[	0	0	0	0	1	1	1	1	1	1	1	1	1	1	1	1	1	1	1	1	1	1	0	0	1	1	1	1	1	1	1	1	1	1
379	0	30	0	C	1	0	0	0	0	0	1	2. [3;6[	1	3. [66;76[	0	0	0	0	1	1	1	1	1	0	0	0	0	0	0	0	0	0	0	0	0	0	0	0	0	0	0	0	0	0	0	0	0	0
380	0	5	0	C	1	0	0	0	0	0	0	3. [6;8[	0	1. < 53	0	0	0	0	1	1	1	0	0	0	0	0	0	0	0	0	0	0	0	0	0	0	0	0	0	0	0	0	0	0	0	0	0	0
381	0	24	0	C	0	0	0	0	0	0	1	2. [3;6[	1	4. >= 76	0	0	0	0	1	1	1	1	1	1	0	0	0	0	0	0	0	0	0	0	0	0	0	0	0	0	0	0	0	0	0	0	0	0
382	1	4	0	B	0	0	0	0	0	0	0	2. [3;6[	0	4. >= 76	0	0	0	0	0	0	0	0	1	1	1	1	0	0	0	0	0	0	0	0	0	0	0	0	0	0	0	0	0	0	0	0	0	0
383	0	6	1	B	0	0	0	0	1	0	0	1. < 3	0	3. [66;76[	0	0	0	0	1	1	1	1	1	1	1	0	0	0	0	0	0	0	0	0	0	0	0	0	0	0	0	0	0	0	0	0	0	0
384	1	3	0	B	1	0	0	0	0	0	0	2. [3;6[	0	1. < 53	0	1	0	0	1	0	0	1	1	1	1	1	1	1	0	0	0	0	0	0	0	0	0	0	0	0	0	0	0	0	0	0	0	0
385	1	2	1	B	0	0	0	0	0	0	0	4. >= 8	1	2. [53;66[	1	0	0	0	1	0	0	0	0	1	1	1	1	1	1	1	1	1	1	1	1	1	1	1	1	1	1	1	1	1	1	1	1	0
386	0	12	0	B	0	0	0	0	0	0	0	2. [3;6[	0	4. >= 76	0	1	0	0	0	0	0	0	0	0	0	0	0	0	0	0	0	0	0	0	0	0	0	0	0	0	0	0	0	0	0	0	0	0
387	1	1	0	B	1	0	0	0	0	0	0	3. [6;8[	0	4. >= 76	1	0	0	0	1	1	1	1	1	1	1	1	1	1	1	0	0	0	0	0	0	0	0	0	0	0	0	0	0	0	0	0	0	0
388	0	8	0	B	1	0	0	0	0	0	0	3. [6;8[	0	3. [66;76[	0	0	0	0	0	0	0	0	1	1	1	1	1	0	0	0	0	0	0	0	0	0	0	0	0	0	0	0	0	0	0	0	0	0
389	0	30	0	B	0	0	0	0	0	1	0	4. >= 8	0	4. >= 76	0	0	0	0	1	1	1	1	1	1	1	1	1	1	1	1	0	0	0	0	0	0	1	1	1	1	1	1	1	0	0	0	0	0
390	1	4	0	B	1	0	0	0	1	0	0	4. >= 8	0	4. >= 76	0	0	0	0	1	1	1	1	1	1	1	1	1	1	0	0	0	0	0	0	0	0	0	0	0	0	0	0	0	0	0	0	0	0
391	0	30	1	B	1	0	0	0	1	0	0	2. [3;6[	0	1. < 53	0	0	0	0	1	1	1	1	1	1	0	1	1	1	1	1	1	1	1	1	1	1	1	1	1	1	1	1	1	1	1	1	1	1
392	0	3	0	A	0	0	0	0	1	0	0	4. >= 8	0	2. [53;66[	0	0	0	0	1	1	1	1	0	0	0	0	0	0	0	0	0	0	0	0	0	0	0	0	0	0	0	0	0	0	0	0	0	0
393	0	2	0	A	1	0	1	0	1	0	0	3. [6;8[	1	2. [53;66[	0	0	0	0	0	0	0	0	0	0	0	0	0	0	0	0	0	0	0	0	0	0	0	0	0	0	0	0	0	0	0	0	0	0
394	0	5	0	A	1	0	0	0	0	1	0	4. >= 8	0	1. < 53	0	0	0	0	1	1	1	1	1	1	0	0	0	0	0	0	0	0	0	0	0	0	0	0	0	0	0	0	0	0	0	0	0	0
395	0	2	1	A	0	0	0	0	0	0	0	3. [6;8[	0	3. [66;76[	1	0	0	0	0	0	0	0	0	0	0	0	0	0	0	0	0	0	0	0	0	0	0	0	0	0	0	0	0	0	0	0	0	0
396	0	8	0	A	1	0	0	0	0	0	0	4. >= 8	0	3. [66;76[	0	0	0	0	1	1	1	1	1	1	1	1	0	0	0	0	0	0	0	0	0	0	0	0	0	0	0	0	0	0	0	0	0	0
397	1	13	0	A	1	0	0	0	0	0	0	3. [6;8[	0	1. < 53	0	1	0	0	1	1	1	1	1	1	0	0	0	0	0	0	1	1	1	1	1	1	1	1	1	0	0	0	0	0	0	0	0	0
398	0	5	0	A	1	0	0	0	0	1	0	1. < 3	1	3. [66;76[	0	0	0	0	1	1	1	1	1	1	0	0	0	0	0	0	0	0	0	0	0	0	0	0	0	0	0	0	0	0	0	0	0	0
399	0	5	0	A	1	0	0	0	0	1	0	4. >= 8	0	4. >= 76	0	0	0	0	1	1	1	1	1	1	0	0	0	0	0	0	0	0	0	0	0	0	0	0	0	0	0	0	0	0	0	0	0	0
400	0	8	1	A	1	0	0	0	0	0	0	2. [3;6[	0	1. < 53	1	0	0	0	1	1	1	1	1	1	1	1	1	0	0	0	0	0	0	0	0	0	0	0	0	0	0	0	0	0	0	0	0	0
401	1	7	0	A	0	0	0	0	0	1	0	2. [3;6[	0	1. < 53	0	0	0	0	1	1	1	1	1	1	1	1	1	1	1	1	1	1	1	1	1	1	0	0	0	0	0	0	0	0	0	0	0	0
402	0	7	0	A	1	0	0	0	0	0	0	4. >= 8	0	3. [66;76[	0	1	0	0	1	1	1	1	0	0	1	1	0	0	0	0	0	0	0	0	0	0	0	0	0	0	0	0	0	0	0	0	0	0
403	0	4	0	A	1	0	0	0	0	1	0	4. >= 8	0	4. >= 76	0	0	0	0	1	1	1	1	1	0	0	0	0	0	0	0	0	0	0	0	0	0	0	0	0	0	0	0	0	0	0	0	0	0
404	0	8	0	A	1	0	0	0	0	1	0	1. < 3	1	3. [66;76[	0	0	0	0	0	0	1	1	1	1	1	1	1	0	0	0	0	0	0	0	0	0	0	0	0	0	0	0	0	0	0	0	0	0
405	0	22	0	A	0	0	0	0	1	0	0	4. >= 8	0	4. >= 76	0	0	0	0	1	1	1	1	1	1	1	1	1	1	1	1	1	1	1	1	1	1	1	1	1	1	0	0	0	0	0	0	0	0
406	0	30	0	A	1	0	0	0	0	1	0	4. >= 8	0	1. < 53	0	0	0	0	0	0	0	0	0	0	0	0	0	0	0	0	0	0	0	0	0	0	0	0	0	0	0	0	0	0	0	0	0	0
407	0	29	0	A	1	0	1	0	0	0	0	2. [3;6[	0	1. < 53	0	0	0	0	1	1	1	1	1	1	1	1	0	1	1	1	1	1	1	1	1	1	1	1	0	0	0	0	0	0	0	0	0	0
408	0	4	0	A	1	0	0	0	0	1	0	2. [3;6[	0	3. [66;76[	0	0	0	0	0	0	0	0	0	0	0	0	0	0	0	0	0	0	0	0	0	0	0	0	0	0	0	0	0	0	0	0	0	0
409	0	2	0	A	0	0	1	0	0	1	0	2. [3;6[	0	1. < 53	0	0	0	0	1	1	1	0	0	0	0	0	0	0	0	0	0	0	0	0	0	0	0	0	0	0	0	0	0	0	0	0	0	0
410	0	11	0	A	1	0	1	0	1	0	0	4. >= 8	0	1. < 53	0	0	0	0	0	0	0	0	0	0	0	0	0	0	0	0	0	0	0	0	0	0	0	0	0	0	0	0	0	0	0	0	0	0
411	0	10	0	A	0	0	0	0	0	1	0	2. [3;6[	0	3. [66;76[	0	0	0	0	1	1	1	1	1	1	1	1	1	1	1	0	0	0	0	0	0	0	0	0	0	0	0	0	0	0	0	0	0	0
412	0	30	0	A	1	0	0	0	0	1	0	4. >= 8	1	3. [66;76[	0	0	0	0	1	1	1	1	1	1	1	1	1	1	1	0	0	0	0	0	0	0	0	0	1	0	0	0	0	0	0	0	0	0
413	0	16	0	A	1	0	0	0	0	1	0	4. >= 8	0	1. < 53	0	0	0	0	0	0	0	0	0	0	0	0	0	0	0	0	0	0	0	0	0	0	0	0	0	0	0	0	0	0	0	0	0	0
414	0	8	0	A	1	0	0	0	0	1	0	2. [3;6[	1	3. [66;76[	0	0	0	0	0	0	0	0	0	0	0	0	1	0	0	0	0	0	0	0	0	0	0	0	0	0	0	0	0	0	0	0	0	0
415	0	30	0	A	0	0	0	0	0	1	0	3. [6;8[	0	4. >= 76	0	0	0	0	1	1	1	1	1	0	0	0	0	0	0	1	1	1	1	1	1	1	1	1	1	1	1	1	1	1	0	0	0	0
416	0	9	0	A	1	0	0	0	0	0	1	2. [3;6[	1	3. [66;76[	0	0	0	0	0	0	0	0	0	0	0	0	0	0	0	0	0	0	0	0	0	0	0	0	0	0	0	0	0	0	0	0	0	0
417	0	2	0	A	1	0	0	0	0	1	0	1. < 3	1	3. [66;76[	0	0	0	0	0	0	0	0	0	0	0	0	0	0	0	0	0	0	0	0	0	0	0	0	0	0	0	0	0	0	0	0	0	0
418	0	9	0	A	1	0	1	0	1	0	0	2. [3;6[	0	1. < 53	0	0	0	0	0	0	0	0	0	0	0	0	0	0	0	0	0	0	0	0	0	0	0	0	0	0	0	0	0	0	0	0	0	0
419	1	12	0	A	0	0	1	0	0	1	0	2. [3;6[	0	3. [66;76[	0	0	0	0	1	1	1	1	1	1	1	1	1	1	1	0	0	0	0	1	1	1	1	1	1	1	1	0	0	0	0	0	0	0
420	1	4	0	A	1	0	0	0	0	1	0	2. [3;6[	0	1. < 53	0	0	0	0	0	0	0	0	0	0	1	0	0	0	0	0	0	0	0	0	0	0	0	0	0	0	0	0	0	0	0	0	0	0
421	0	4	0	A	0	0	0	0	0	1	0	4. >= 8	1	3. [66;76[	0	0	0	0	0	0	0	1	1	0	0	0	0	0	0	0	0	0	0	0	0	0	0	0	0	0	0	0	0	0	0	0	0	0
422	0	18	0	A	0	0	0	0	0	0	0	2. [3;6[	0	3. [66;76[	0	0	0	0	1	1	1	1	1	1	1	1	1	1	1	1	1	1	0	0	0	0	0	0	0	0	0	0	0	0	0	0	0	0
423	1	16	0	A	1	0	0	0	1	0	0	3. [6;8[	0	4. >= 76	0	0	0	0	0	0	0	0	0	0	0	0	0	0	0	0	0	0	0	0	0	0	0	0	0	0	0	0	0	0	0	0	0	0
424	1	17	0	A	1	0	0	0	0	1	0	2. [3;6[	0	3. [66;76[	0	0	0	0	0	0	0	0	0	0	0	1	1	1	1	1	1	1	1	1	1	1	1	0	0	0	0	0	0	0	0	0	0	0
425	0	4	0	A	1	0	0	0	0	0	0	2. [3;6[	0	1. < 53	0	0	0	0	0	0	0	0	0	0	0	0	0	0	0	0	0	0	0	0	0	0	0	0	0	0	0	0	0	0	0	0	0	0
426	1	0	0	A	0	0	1	0	0	0	0	1. < 3	0	2. [53;66[	0	0	0	0	0	0	0	0	0	0	0	0	0	0	0	0	0	0	0	0	0	0	0	0	0	0	0	0	0	0	0	0	0	0
427	1	17	0	A	1	0	0	0	1	0	0	4. >= 8	0	2. [53;66[	0	0	0	0	0	0	0	0	0	0	0	0	0	0	0	0	0	0	0	0	0	0	0	0	0	0	0	0	0	0	0	0	0	0
428	0	11	0	A	0	0	0	0	0	0	0	3. [6;8[	0	1. < 53	0	1	0	0	0	1	1	1	1	1	1	1	1	1	1	1	0	0	0	0	0	0	0	0	0	0	0	0	0	0	0	0	0	0
429	0	16	0	A	0	0	0	0	0	1	0	2. [3;6[	1	3. [66;76[	0	0	0	0	1	1	1	1	1	1	1	1	1	1	1	1	1	1	0	0	0	0	0	0	0	0	0	0	0	0	0	0	0	0
430	0	10	0	A	1	0	0	0	0	1	0	1. < 3	1	4. >= 76	0	0	0	0	1	1	1	1	1	1	1	1	1	1	1	0	0	0	0	0	0	0	0	0	0	0	0	0	0	0	0	0	0	0
431	0	13	0	A	0	0	0	0	1	0	0	2. [3;6[	0	2. [53;66[	0	0	0	0	1	1	1	1	1	1	1	1	1	1	1	1	1	0	0	0	0	0	0	0	0	0	0	0	0	0	0	0	0	0
432	0	4	0	A	1	0	0	0	0	1	0	3. [6;8[	0	2. [53;66[	0	0	0	0	1	1	1	1	1	0	0	0	0	0	0	0	0	0	0	0	0	0	0	0	0	0	0	0	0	0	0	0	0	0
433	0	10	0	A	1	0	0	0	1	0	0	2. [3;6[	0	3. [66;76[	0	0	0	0	1	1	1	1	1	1	1	1	1	1	1	0	0	0	0	0	0	0	0	0	0	0	0	0	0	0	0	0	0	0
434	0	12	0	A	0	0	0	0	0	1	0	2. [3;6[	0	1. < 53	0	0	0	0	1	1	1	1	1	1	1	1	1	1	1	1	1	0	0	0	0	0	0	0	0	0	0	0	0	0	0	0	0	0
435	0	15	0	I	0	0	0	0	0	0	0	1. < 3	1	3. [66;76[	0	1	0	0	1	1	1	1	1	1	0	0	0	1	1	1	1	1	1	1	0	0	0	0	0	0	0	0	0	0	0	0	0	0
436	0	17	0	I	1	0	0	0	1	0	0	4. >= 8	0	3. [66;76[	0	0	0	0	1	1	1	1	1	1	1	1	1	1	1	1	1	1	1	1	1	1	0	0	0	0	0	0	0	0	0	0	0	0
437	1	0	0	I	1	0	0	0	0	1	0	1. < 3	0	3. [66;76[	0	0	0	0	1	1	1	1	1	1	1	1	0	0	0	0	0	0	0	0	0	0	0	0	0	0	0	0	0	0	0	0	0	0
438	0	10	0	I	1	0	0	0	0	0	0	4. >= 8	1	4. >= 76	0	0	0	0	1	1	1	1	1	1	1	1	1	1	0	0	0	0	0	0	0	0	0	0	0	0	0	0	0	0	0	0	0	0
439	0	2	0	I	1	0	0	0	1	0	0	4. >= 8	0	1. < 53	0	0	0	0	1	1	1	0	0	0	0	0	0	0	0	0	0	0	0	0	0	0	0	0	0	0	0	0	0	0	0	0	0	0
440	0	23	0	I	0	0	0	0	0	1	0	4. >= 8	0	1. < 53	0	0	0	0	1	1	1	1	1	1	1	1	1	1	1	1	1	1	1	1	1	1	0	0	0	0	0	0	0	0	0	0	0	0
441	0	19	0	G	1	0	0	0	1	0	0	4. >= 8	0	4. >= 76	0	0	0	0	0	0	0	0	0	0	0	0	0	0	0	0	0	0	0	0	0	0	0	0	0	0	0	0	0	0	0	0	0	0
442	1	7	0	G	1	0	1	0	0	0	0	3. [6;8[	0	3. [66;76[	0	0	0	0	0	0	0	0	0	0	1	0	1	1	1	1	1	1	1	0	0	0	0	0	0	0	0	0	0	0	0	0	0	0
443	0	15	0	G	1	0	0	0	0	0	0	2. [3;6[	0	3. [66;76[	0	0	0	0	0	0	0	0	0	0	1	1	1	1	1	1	1	0	0	0	0	0	0	0	0	0	0	0	0	0	0	0	0	0
444	0	11	0	G	1	0	0	0	1	0	0	4. >= 8	0	4. >= 76	0	0	0	0	1	1	1	1	1	1	1	1	1	1	1	1	0	0	0	0	0	0	0	0	0	0	0	0	0	0	0	0	0	0
445	0	7	0	G	1	0	0	0	0	0	0	1. < 3	1	4. >= 76	0	0	0	0	1	1	1	1	1	1	0	0	0	0	0	0	0	0	0	0	0	0	0	0	0	0	0	0	0	0	0	0	0	0
446	0	13	0	H	0	0	0	0	0	1	0	1. < 3	0	3. [66;76[	0	0	1	0	0	0	0	0	1	1	1	1	1	1	1	1	1	1	0	0	0	0	0	0	0	0	0	0	0	0	0	0	0	0
447	0	2	0	H	0	0	1	0	0	1	0	2. [3;6[	0	4. >= 76	0	0	0	0	1	1	1	0	0	0	0	0	0	0	0	0	0	0	0	0	0	0	0	0	0	0	0	0	0	0	0	0	0	0
448	0	25	0	H	1	1	0	0	0	0	0	1. < 3	1	4. >= 76	1	0	0	0	0	0	0	1	1	1	1	1	1	1	1	1	1	1	1	1	1	1	1	1	0	0	0	0	0	0	0	0	0	0
449	1	6	0	H	1	0	0	0	0	0	0	4. >= 8	0	4. >= 76	0	0	0	0	1	1	0	0	0	0	1	1	1	1	1	1	1	1	1	1	1	1	0	0	0	0	0	0	0	0	0	0	0	0
450	0	22	0	A	1	1	0	0	1	0	0	4. >= 8	1	3. [66;76[	0	0	0	0	1	1	1	1	1	1	1	1	1	1	1	1	1	1	1	1	1	1	1	1	1	1	1	0	0	0	0	0	0	0
451	1	4	0	A	0	1	0	0	0	1	0	4. >= 8	1	3. [66;76[	0	0	1	0	1	1	1	1	1	1	1	1	1	1	0	0	0	0	0	0	0	0	0	0	0	0	0	0	0	0	0	0	0	0
452	1	1	0	A	1	1	0	0	0	1	0	4. >= 8	1	3. [66;76[	0	0	1	0	0	0	0	1	1	1	1	1	1	1	1	1	1	1	1	1	1	1	1	1	1	1	1	1	0	0	0	0	0	0
453	0	4	1	I	1	0	0	0	1	0	0	2. [3;6[	1	1. < 53	0	0	0	0	1	1	1	1	0	0	0	0	0	0	0	0	0	0	0	0	0	0	0	0	0	0	0	0	0	0	0	0	0	0
454	0	2	0	I	1	0	0	0	0	0	0	4. >= 8	0	2. [53;66[	1	0	0	0	1	1	1	0	0	0	0	0	0	0	0	0	0	0	0	0	0	0	0	0	0	0	0	0	0	0	0	0	0	0
455	1	0	0	F	1	0	0	0	0	0	0	1. < 3	0	2. [53;66[	0	1	1	0	1	1	1	1	1	1	0	0	0	0	0	0	0	0	0	0	0	0	0	0	0	0	0	0	0	0	0	0	0	0
456	0	30	0	F	0	0	0	0	0	0	0	4. >= 8	0	3. [66;76[	0	1	1	0	1	1	1	1	1	1	1	1	1	0	0	0	0	0	0	0	0	0	0	0	0	0	0	0	0	0	0	0	0	0
457	1	23	0	A	1	1	0	0	0	0	1	1. < 3	1	2. [53;66[	0	0	0	0	1	1	1	1	1	1	1	1	1	1	1	0	1	1	1	1	1	1	1	1	1	1	1	1	1	1	1	1	1	1
458	0	30	0	A	0	1	0	0	0	0	0	4. >= 8	0	1. < 53	0	0	1	0	1	1	1	1	1	0	0	0	0	0	0	0	0	0	0	0	0	0	0	0	0	0	0	0	0	0	0	0	0	0
459	0	16	0	A	0	1	0	0	0	1	0	1. < 3	0	1. < 53	0	0	0	0	1	1	1	1	1	1	1	1	1	1	1	1	1	1	1	1	1	0	0	0	0	0	0	0	0	0	0	0	0	0
460	1	11	0	A	1	0	1	0	0	1	0	1. < 3	0	2. [53;66[	0	0	1	0	1	1	1	1	1	1	1	1	1	1	1	1	1	1	1	1	1	1	1	0	0	0	0	0	0	0	0	0	0	0
461	1	10	0	C	1	0	0	0	1	0	0	4. >= 8	1	3. [66;76[	0	0	1	0	1	1	1	1	1	1	1	1	1	1	1	0	0	0	0	0	0	0	0	0	0	0	0	0	0	0	0	0	0	0
462	0	30	0	C	0	1	0	0	0	0	1	2. [3;6[	1	3. [66;76[	0	0	1	0	1	1	1	1	1	1	1	1	1	0	0	0	0	0	0	0	0	0	0	0	0	0	0	0	0	0	0	0	0	0
463	0	30	0	C	0	0	0	0	0	0	0	4. >= 8	0	1. < 53	0	0	0	0	1	1	1	1	1	1	1	1	1	1	1	1	1	1	0	0	0	0	0	0	0	0	0	0	0	0	0	0	0	0
464	0	5	0	C	1	0	0	0	1	0	0	2. [3;6[	0	1. < 53	0	0	1	0	1	1	1	1	1	1	0	0	0	0	0	0	0	0	0	0	0	0	0	0	0	0	0	0	0	0	0	0	0	0
465	1	0	0	H	1	1	0	0	0	0	0	2. [3;6[	0	3. [66;76[	0	0	1	0	1	1	1	1	1	1	1	1	1	1	1	1	1	1	1	1	1	1	1	0	0	0	0	0	0	0	0	0	0	0
466	1	15	0	H	1	0	0	0	0	0	0	4. >= 8	0	1. < 53	1	0	1	0	0	1	1	1	1	1	1	1	1	1	1	1	1	1	1	1	1	1	1	1	1	1	1	1	1	1	1	1	1	1
467	0	16	1	H	0	0	0	0	0	0	0	2. [3;6[	0	4. >= 76	1	0	0	0	1	1	1	1	1	1	1	1	1	1	1	1	1	1	1	1	1	0	0	0	0	0	0	0	0	0	0	0	0	0
468	0	30	0	H	0	0	0	0	1	0	0	4. >= 8	0	4. >= 76	0	0	0	0	1	1	1	1	1	1	1	1	1	1	1	1	1	1	1	1	1	0	0	0	0	0	0	0	0	0	0	0	0	0
469	1	9	1	H	0	0	0	0	0	0	0	1. < 3	0	1. < 53	1	0	0	0	1	1	0	0	0	1	1	1	1	1	1	1	1	1	1	1	1	1	1	0	0	0	0	0	0	0	0	0	0	0
470	1	2	0	H	1	1	0	0	0	1	0	1. < 3	0	3. [66;76[	0	0	0	0	0	0	1	1	1	1	1	1	1	1	1	1	1	1	1	1	1	0	1	0	0	0	0	0	0	0	0	0	0	0
471	0	30	0	H	1	1	0	0	0	1	0	2. [3;6[	0	2. [53;66[	0	0	1	0	1	1	1	1	1	1	1	1	1	0	0	0	0	0	0	0	0	0	0	0	0	0	0	0	0	0	0	0	0	0
472	0	30	0	H	1	0	0	0	0	0	0	4. >= 8	0	2. [53;66[	0	0	0	0	1	0	0	0	0	0	0	0	0	0	0	0	0	0	0	0	0	0	0	0	0	0	0	0	0	0	0	0	0	0
473	0	10	0	H	1	1	0	0	0	0	0	4. >= 8	0	2. [53;66[	0	1	0	0	1	1	1	1	1	1	1	1	1	1	1	0	0	0	0	0	0	0	0	0	0	0	0	0	0	0	0	0	0	0
474	1	11	0	H	1	1	0	0	0	0	0	2. [3;6[	0	3. [66;76[	0	1	0	0	1	1	1	1	1	1	1	1	1	0	0	0	1	1	1	1	1	1	1	1	1	1	0	0	0	0	0	0	0	0
475	1	2	0	H	1	1	0	0	0	1	0	2. [3;6[	0	4. >= 76	0	0	0	0	0	0	0	0	0	1	1	1	1	1	1	1	1	1	1	1	0	0	0	1	1	1	1	1	1	1	1	1	1	1
476	0	27	0	H	1	1	0	0	0	1	0	1. < 3	1	3. [66;76[	0	0	0	0	0	0	0	1	1	1	1	1	1	1	1	1	1	1	0	0	1	1	1	1	0	0	0	0	0	0	0	0	0	0
477	0	5	0	H	1	1	0	0	0	1	0	4. >= 8	1	4. >= 76	0	0	0	0	1	1	1	1	1	1	0	0	0	0	0	0	0	0	0	0	0	0	0	0	0	0	0	0	0	0	0	0	0	0
478	0	10	0	H	1	0	0	0	1	0	0	2. [3;6[	0	3. [66;76[	0	0	0	0	1	1	1	1	1	1	1	1	1	1	1	0	0	0	0	0	0	0	0	0	0	0	0	0	0	0	0	0	0	0
479	0	30	0	H	1	1	0	0	0	1	0	2. [3;6[	0	2. [53;66[	0	0	0	0	1	1	1	1	1	1	1	1	1	1	1	1	1	1	1	1	1	1	1	0	0	0	0	0	0	0	0	0	0	0
480	1	4	0	G	1	1	0	0	0	0	0	1. < 3	1	4. >= 76	0	0	0	0	0	0	0	0	1	1	1	1	1	1	1	1	1	1	1	1	1	1	1	1	1	1	0	0	0	0	0	0	0	0
481	1	0	0	G	1	1	0	0	0	0	0	1. < 3	1	2. [53;66[	0	0	0	0	1	1	1	1	1	0	0	0	0	0	0	0	0	0	0	0	0	0	0	0	0	0	0	0	0	0	0	0	0	0
482	0	10	0	G	1	1	0	0	0	0	0	2. [3;6[	1	2. [53;66[	0	0	0	0	0	0	0	0	0	0	1	1	1	1	1	0	0	0	0	0	0	0	0	0	0	0	0	0	0	0	0	0	0	0
483	0	8	0	G	1	1	0	0	0	1	0	3. [6;8[	1	2. [53;66[	0	0	0	0	1	1	1	1	0	0	0	0	0	0	0	0	0	0	0	0	0	0	0	0	0	0	0	0	0	0	0	0	0	0
484	0	13	0	G	1	1	0	0	0	0	0	1. < 3	1	2. [53;66[	0	0	1	0	1	1	1	1	1	1	1	1	1	1	1	1	1	1	0	0	0	0	0	0	0	0	0	0	0	0	0	0	0	0
485	1	19	0	G	1	1	0	0	0	0	0	1. < 3	0	3. [66;76[	0	0	0	0	1	1	1	1	1	1	1	1	1	1	1	0	0	0	0	0	0	0	0	0	1	1	1	1	1	1	1	1	1	1
486	0	30	0	G	1	1	0	0	1	0	0	4. >= 8	0	2. [53;66[	0	0	0	0	1	1	1	1	1	1	1	1	1	1	1	1	1	1	1	0	0	0	0	0	0	0	0	0	0	0	0	0	0	0
487	1	5	0	G	1	1	0	0	0	1	0	3. [6;8[	1	3. [66;76[	0	0	1	0	0	0	0	0	0	0	0	0	0	0	0	0	0	0	0	0	0	1	1	0	0	0	0	0	0	0	0	0	0	0
488	1	2	0	G	1	1	1	0	0	0	0	2. [3;6[	0	3. [66;76[	0	0	0	0	0	0	1	1	1	1	1	1	1	1	1	0	0	0	0	0	0	0	0	0	0	0	0	1	1	1	1	1	1	1
489	0	30	0	G	1	0	1	0	0	0	0	2. [3;6[	0	3. [66;76[	0	0	0	0	0	0	0	0	0	0	0	0	1	1	1	1	1	1	1	1	1	0	0	0	0	0	0	0	0	0	0	0	0	0
490	0	30	0	G	1	1	0	0	0	0	0	1. < 3	1	4. >= 76	0	0	0	0	0	0	0	0	1	1	1	1	1	1	1	1	0	0	0	0	0	0	0	0	0	0	0	0	0	0	0	0	0	0
491	0	30	0	G	1	0	0	0	0	0	0	1. < 3	0	1. < 53	0	0	0	0	0	0	0	0	0	0	0	0	0	0	0	0	0	0	0	0	0	0	0	0	0	0	0	0	0	0	0	0	0	0
492	0	24	0	G	1	1	1	0	0	1	0	2. [3;6[	1	1. < 53	0	0	0	0	1	1	1	1	1	1	1	1	1	1	1	1	1	1	1	1	1	1	1	1	0	0	0	0	0	0	0	0	0	0
493	0	30	0	G	1	1	0	0	0	0	0	2. [3;6[	0	1. < 53	0	0	0	0	0	0	1	1	1	1	1	1	1	1	1	1	1	1	1	1	1	1	1	0	0	0	0	0	0	0	0	0	0	0
494	1	4	0	B	0	0	0	0	0	0	0	3. [6;8[	0	1. < 53	0	0	0	0	0	0	0	0	0	0	1	1	0	0	0	0	0	0	0	0	0	0	0	0	0	0	0	0	0	0	0	0	0	0
495	1	20	1	B	0	0	0	0	1	0	0	2. [3;6[	0	2. [53;66[	0	0	0	0	1	1	1	1	1	1	1	1	1	1	1	1	1	1	1	1	1	1	1	1	1	1	1	1	0	0	0	0	0	0
496	0	30	1	B	1	0	0	0	1	0	0	2. [3;6[	0	2. [53;66[	0	0	0	0	1	1	1	1	1	1	0	0	0	0	0	0	0	0	0	0	0	0	0	0	0	0	0	0	0	0	0	0	0	0
497	0	19	0	B	1	0	0	0	0	0	0	2. [3;6[	0	3. [66;76[	0	0	0	0	1	1	0	0	0	0	0	0	1	1	1	1	1	1	1	1	0	0	0	0	0	0	0	0	0	0	0	0	0	0
498	0	30	0	B	1	0	0	0	0	0	0	3. [6;8[	0	3. [66;76[	0	0	1	0	0	0	0	0	0	0	0	0	0	0	0	0	0	0	0	0	1	1	1	1	1	1	1	1	1	1	0	0	0	0
499	0	4	0	A	1	1	0	0	0	0	0	4. >= 8	0	1. < 53	0	0	0	0	1	1	1	1	1	0	0	0	0	0	0	0	0	0	0	0	0	0	0	0	0	0	0	0	0	0	0	0	0	0
500	0	30	0	A	1	1	0	0	0	1	0	2. [3;6[	1	3. [66;76[	0	0	1	0	1	1	1	1	1	1	1	1	1	0	0	0	0	0	0	0	0	0	0	0	0	0	0	0	0	0	0	0	0	0
501	0	30	0	A	1	0	0	0	0	0	0	4. >= 8	0	2. [53;66[	0	0	0	0	0	0	0	1	1	1	1	1	1	1	1	1	1	1	1	1	1	1	1	1	1	1	0	0	0	0	0	0	0	0
502	0	3	0	A	1	0	0	0	0	0	0	4. >= 8	0	4. >= 76	0	1	1	0	1	1	1	1	0	0	0	0	0	0	0	0	0	0	0	0	0	0	0	0	0	0	0	0	0	0	0	0	0	0
503	0	18	1	A	1	0	0	0	1	0	0	4. >= 8	1	2. [53;66[	0	0	0	0	1	1	1	1	1	1	1	1	1	1	1	1	0	0	0	0	0	0	1	0	0	0	0	0	0	0	0	0	0	0
504	0	6	0	A	1	0	0	0	0	1	0	4. >= 8	0	3. [66;76[	0	0	1	0	1	1	1	1	1	1	1	0	0	0	0	0	0	0	0	0	0	0	0	0	0	0	0	0	0	0	0	0	0	0
505	1	12	0	A	0	0	1	0	1	0	0	3. [6;8[	0	2. [53;66[	0	0	0	0	1	1	1	1	1	1	1	1	1	1	1	1	1	1	1	1	1	1	1	1	1	1	1	1	1	1	1	1	1	1
506	0	6	1	A	1	1	0	0	0	0	0	4. >= 8	0	2. [53;66[	0	1	0	0	1	1	1	1	1	1	1	0	0	0	0	0	0	0	0	0	0	0	0	0	0	0	0	0	0	0	0	0	0	0
507	0	30	0	A	1	0	1	0	1	0	0	4. >= 8	0	2. [53;66[	0	0	0	0	1	1	1	1	1	1	1	1	1	1	1	1	1	1	1	1	0	1	1	1	1	1	0	0	0	0	0	0	0	0
508	0	30	0	A	1	1	0	0	0	1	0	3. [6;8[	0	1. < 53	0	0	1	0	1	1	1	1	1	1	1	1	1	1	1	0	0	0	0	0	0	0	0	0	0	0	0	0	0	0	0	0	0	0
509	0	9	0	A	0	0	1	0	0	0	0	4. >= 8	0	4. >= 76	1	0	1	0	1	1	1	1	1	1	0	1	0	1	0	0	0	0	0	0	0	0	0	0	0	0	0	0	0	0	0	0	0	0
510	1	4	0	A	1	0	0	0	0	0	0	4. >= 8	0	3. [66;76[	0	0	1	0	1	1	1	1	1	1	1	1	1	1	1	1	1	1	1	1	1	1	1	1	1	1	1	1	1	1	1	1	1	1
511	0	26	0	A	1	0	0	0	0	1	0	1. < 3	0	4. >= 76	0	0	1	0	1	1	1	1	1	1	1	1	1	1	1	1	1	1	1	1	1	1	1	1	1	1	1	1	1	1	1	0	0	0
512	1	0	0	A	1	1	1	0	0	1	0	3. [6;8[	1	2. [53;66[	0	0	1	0	1	1	1	1	1	1	1	1	1	1	1	1	1	1	1	1	1	1	1	1	1	1	1	1	1	1	1	1	1	1
513	0	3	0	A	1	0	1	0	0	0	0	4. >= 8	0	1. < 53	0	0	0	0	1	1	1	1	0	0	0	0	0	0	0	0	0	0	0	0	0	0	0	0	0	0	0	0	0	0	0	0	0	0
514	1	0	1	A	0	0	0	0	0	1	0	3. [6;8[	0	2. [53;66[	0	0	0	0	1	1	1	1	1	1	0	0	0	0	0	0	0	0	0	0	0	0	0	0	0	0	0	0	0	0	0	0	0	0
515	0	28	0	A	1	0	0	0	0	1	0	4. >= 8	0	1. < 53	0	0	1	0	1	1	1	1	1	1	1	1	1	1	1	1	1	0	0	0	0	0	0	0	0	0	1	1	1	1	1	0	0	0
516	0	5	1	A	1	0	0	0	1	0	0	3. [6;8[	0	3. [66;76[	0	0	0	0	1	1	1	1	1	1	0	0	0	0	0	0	0	0	0	0	0	0	0	0	0	0	0	0	0	0	0	0	0	0
517	0	30	0	I	1	1	0	0	0	1	0	4. >= 8	1	2. [53;66[	0	0	1	0	1	1	1	1	1	1	1	1	0	0	0	0	0	0	0	0	0	0	0	0	0	0	0	0	0	0	0	0	0	0
518	0	30	0	I	1	0	0	0	1	0	0	4. >= 8	0	3. [66;76[	0	0	0	0	1	1	1	1	1	1	0	0	0	1	1	1	1	1	1	1	1	1	1	1	1	1	1	1	1	1	1	1	1	1
519	0	8	0	I	0	0	0	0	0	1	0	2. [3;6[	1	2. [53;66[	0	0	0	0	1	1	1	1	1	1	1	1	1	0	0	0	0	0	0	0	0	0	0	0	0	0	0	0	0	0	0	0	0	0
520	0	30	0	I	1	0	0	0	0	0	0	4. >= 8	0	2. [53;66[	0	1	1	0	1	0	0	0	1	1	1	1	1	1	1	1	1	1	1	1	1	1	0	0	0	0	0	1	1	1	1	1	1	1
521	0	30	0	I	0	0	0	0	1	0	0	2. [3;6[	0	3. [66;76[	0	0	1	0	1	1	1	1	1	1	1	1	1	1	1	1	1	1	1	1	1	0	0	0	0	0	0	0	0	0	0	0	0	0
522	0	29	0	I	1	0	0	0	0	1	0	4. >= 8	0	1. < 53	0	0	1	0	1	1	1	1	1	1	1	1	1	1	1	1	1	1	1	1	1	1	1	1	1	1	1	1	1	1	1	1	1	1
523	1	3	0	I	1	0	0	0	0	0	0	2. [3;6[	0	1. < 53	0	1	1	0	0	1	1	1	1	1	1	1	1	1	1	1	0	0	0	0	0	0	0	0	0	0	0	0	0	0	0	0	0	0
524	1	5	0	I	0	0	0	0	0	1	0	2. [3;6[	0	1. < 53	0	0	0	0	1	1	1	1	1	1	1	1	1	1	1	1	1	0	1	1	1	1	1	1	1	1	1	1	1	1	1	1	1	1
525	1	12	0	I	1	0	0	0	1	0	0	4. >= 8	0	1. < 53	0	0	0	0	1	1	1	1	1	1	1	1	1	1	1	1	1	1	1	1	1	1	1	1	1	1	1	1	1	1	0	0	0	0
526	0	16	0	I	1	1	0	0	0	1	0	4. >= 8	1	3. [66;76[	0	0	1	0	1	1	1	1	1	1	1	1	1	1	1	1	1	1	1	1	1	0	0	0	0	0	0	0	0	0	0	0	0	0
527	1	1	0	I	1	0	0	0	0	1	0	1. < 3	0	1. < 53	0	0	1	0	0	1	1	1	1	1	1	1	1	0	0	0	0	0	0	0	0	0	0	0	0	0	0	0	0	0	0	0	0	0
528	1	4	0	I	1	1	0	0	0	1	0	2. [3;6[	1	4. >= 76	0	0	1	0	1	1	1	1	1	1	0	0	0	0	0	0	0	0	0	0	0	0	0	0	0	0	0	0	0	0	0	0	0	0
529	1	6	0	I	0	0	0	0	1	0	0	4. >= 8	0	2. [53;66[	0	0	1	0	1	1	1	1	1	1	1	1	1	1	1	0	0	0	0	0	0	0	0	0	0	0	0	0	0	0	0	0	0	0
530	1	2	0	I	1	0	1	0	0	0	0	2. [3;6[	0	1. < 53	0	0	1	0	1	1	1	0	0	0	0	0	0	0	0	0	0	0	0	0	0	0	0	0	0	0	0	0	0	0	0	0	0	0
531	0	30	0	I	1	0	0	0	0	1	0	2. [3;6[	0	1. < 53	0	0	1	0	1	1	1	1	1	1	1	1	1	1	1	1	1	1	1	1	1	1	1	1	1	1	1	1	1	1	1	1	1	1
532	0	30	0	I	1	0	0	0	0	1	0	4. >= 8	0	1. < 53	0	0	1	0	1	1	1	1	1	1	1	1	0	0	0	0	0	0	0	0	0	0	0	0	0	0	0	0	0	0	0	0	0	0
533	0	8	0	I	1	0	0	0	0	1	0	4. >= 8	0	2. [53;66[	0	0	1	0	1	1	1	1	1	1	1	1	1	0	0	0	0	0	0	0	0	0	0	0	0	0	0	0	0	0	0	0	0	0
534	0	30	0	I	1	0	0	0	1	0	0	4. >= 8	0	2. [53;66[	0	0	1	0	1	1	1	1	1	0	1	0	0	0	0	0	0	0	0	0	0	0	0	0	0	0	0	0	0	0	0	0	0	0
535	0	2	0	I	1	1	0	0	1	0	0	4. >= 8	0	2. [53;66[	0	0	0	0	1	1	1	0	0	0	0	0	0	0	0	0	0	0	0	0	0	0	0	0	0	0	0	0	0	0	0	0	0	0
536	0	30	0	I	0	0	0	0	1	0	0	2. [3;6[	0	1. < 53	0	0	0	0	1	1	1	0	0	0	0	0	0	0	0	0	0	0	0	0	0	0	0	0	0	0	0	0	0	0	0	0	0	0
537	0	30	0	F	0	1	0	0	0	0	0	3. [6;8[	0	1. < 53	0	1	1	0	1	1	1	1	0	0	0	0	0	0	0	0	0	0	0	0	0	0	0	0	0	0	0	0	0	0	0	0	0	0
538	0	30	0	F	0	0	0	0	0	0	0	3. [6;8[	0	3. [66;76[	0	1	1	0	0	0	1	1	1	1	1	1	1	1	1	0	0	0	0	0	0	0	0	0	0	0	0	0	0	0	0	0	0	0
539	0	30	1	F	0	0	0	0	1	0	0	4. >= 8	0	2. [53;66[	0	0	1	0	1	1	1	1	1	1	1	1	1	1	1	1	0	1	1	1	1	1	1	0	0	0	0	0	0	0	0	0	0	0
540	0	30	0	F	1	0	1	0	1	0	0	1. < 3	0	1. < 53	0	0	1	0	1	0	1	1	1	1	1	1	1	1	1	1	1	1	1	1	1	1	0	0	0	0	0	0	0	0	0	0	0	0
541	0	6	0	F	1	0	0	0	0	0	0	1. < 3	0	1. < 53	0	1	1	0	1	1	1	1	1	1	1	0	0	0	0	0	0	0	0	0	0	0	0	0	0	0	0	0	0	0	0	0	0	0
542	0	3	0	F	1	1	0	0	0	0	0	4. >= 8	0	3. [66;76[	1	0	1	0	1	1	1	1	0	0	0	0	0	0	0	0	0	0	0	0	0	0	0	0	0	0	0	0	0	0	0	0	0	0
543	0	30	0	F	0	0	0	0	0	1	0	2. [3;6[	0	3. [66;76[	0	0	0	0	0	0	0	0	0	0	0	0	0	0	0	0	0	0	0	0	0	0	0	0	0	0	0	0	0	0	0	0	0	0
544	0	3	0	F	1	1	0	0	0	1	0	2. [3;6[	0	1. < 53	0	0	0	0	1	1	1	1	0	0	0	0	0	0	0	0	0	0	0	0	0	0	0	0	0	0	0	0	0	0	0	0	0	0
545	0	30	0	F	1	1	0	0	0	1	0	4. >= 8	0	3. [66;76[	0	0	1	0	1	1	1	1	1	1	1	1	0	0	0	0	0	0	0	0	0	0	0	0	0	0	0	0	0	0	0	0	0	0
546	1	3	0	F	1	1	1	0	0	0	0	2. [3;6[	0	1. < 53	0	1	1	0	0	0	0	1	1	1	1	0	0	0	0	0	0	0	0	0	0	0	0	0	0	0	0	0	0	0	0	0	0	0
547	1	2	0	F	1	0	0	0	0	0	0	4. >= 8	0	2. [53;66[	0	1	1	0	0	0	1	1	1	1	0	0	0	0	0	0	0	0	0	0	0	0	0	0	0	0	0	0	0	0	0	0	0	0
548	1	4	0	F	1	1	0	0	0	0	0	4. >= 8	0	1. < 53	0	0	1	0	1	1	1	1	1	1	1	1	1	0	0	0	0	0	0	0	0	0	0	0	0	0	0	0	0	0	0	0	0	0
549	0	30	0	A	1	1	0	0	0	0	0	3. [6;8[	0	1. < 53	0	1	1	0	1	1	1	1	1	1	1	1	1	1	1	1	1	1	1	1	1	1	1	1	1	0	0	0	0	0	0	0	0	0
550	0	30	0	A	1	0	0	0	0	0	0	2. [3;6[	0	2. [53;66[	0	1	1	0	1	1	1	1	1	1	1	1	1	1	1	1	1	1	1	1	1	1	1	1	1	1	1	1	1	1	1	1	1	1
551	0	30	0	A	0	0	0	0	0	0	0	4. >= 8	0	4. >= 76	1	0	0	0	1	1	1	1	1	1	1	1	1	1	1	1	1	1	0	0	0	0	0	0	0	0	0	0	0	0	0	0	0	0
552	1	1	0	A	1	1	0	0	0	1	0	2. [3;6[	0	1. < 53	0	0	0	0	1	1	1	1	1	1	1	1	1	1	1	1	1	1	1	1	1	1	1	1	1	0	0	1	1	1	1	1	1	1
553	1	1	0	A	0	0	0	0	0	0	0	4. >= 8	0	3. [66;76[	0	0	0	0	0	1	1	1	1	1	0	0	0	0	0	0	0	0	0	0	0	0	0	0	0	0	0	0	0	0	0	0	0	0
554	0	30	0	A	1	0	1	0	0	1	0	2. [3;6[	0	1. < 53	0	0	1	0	1	1	1	1	1	0	0	0	0	0	0	0	0	0	0	0	0	0	0	0	0	0	0	0	0	0	0	0	0	0
555	1	21	0	A	1	1	0	0	0	1	0	2. [3;6[	0	2. [53;66[	0	0	1	0	1	1	1	1	1	1	1	1	1	1	1	1	1	1	1	1	1	0	0	0	0	0	1	1	1	1	1	1	1	1
556	0	30	0	A	1	0	0	0	0	1	0	1. < 3	0	1. < 53	0	0	1	0	1	1	1	1	1	1	1	1	1	1	1	1	1	1	1	1	1	1	1	1	1	1	1	1	1	1	1	1	1	1
557	0	30	0	A	0	0	1	0	0	1	0	2. [3;6[	0	3. [66;76[	0	0	0	0	1	1	1	1	1	1	1	1	1	1	1	1	1	1	1	1	1	1	1	1	1	1	1	1	1	1	1	1	1	1
558	0	7	0	A	1	0	0	0	0	0	0	4. >= 8	0	2. [53;66[	0	1	1	0	1	1	1	1	1	1	1	1	0	0	0	0	0	0	0	0	0	0	0	0	0	0	0	0	0	0	0	0	0	0
559	0	11	0	A	0	0	0	0	0	0	0	3. [6;8[	0	3. [66;76[	0	0	1	0	1	1	1	1	1	1	1	1	1	1	1	1	0	0	0	0	0	0	0	0	0	0	0	0	0	0	0	0	0	0
560	0	5	0	A	1	0	0	0	0	0	0	4. >= 8	0	2. [53;66[	0	0	0	0	1	1	1	1	1	1	0	0	0	0	0	0	0	0	0	0	0	0	0	0	0	0	0	0	0	0	0	0	0	0
561	1	8	0	A	0	0	0	0	0	0	0	4. >= 8	0	2. [53;66[	0	1	1	0	1	1	1	1	1	1	1	1	1	1	0	0	0	0	0	0	0	0	0	0	0	0	0	0	0	0	0	0	0	0
562	0	30	0	A	0	0	0	0	0	0	0	2. [3;6[	0	1. < 53	0	1	1	0	1	1	1	1	1	0	0	0	0	0	1	1	1	1	1	1	0	0	0	0	0	0	0	0	0	0	0	0	0	0
563	0	6	0	A	0	1	0	0	0	0	1	4. >= 8	1	3. [66;76[	0	0	1	0	1	1	1	1	1	1	1	0	0	0	0	0	0	0	0	0	0	0	0	0	0	0	0	0	0	0	0	0	0	0
564	1	2	0	A	1	1	0	0	0	1	0	1. < 3	0	2. [53;66[	0	0	1	0	1	1	1	1	1	1	1	1	1	1	1	0	0	0	0	0	0	0	0	0	0	0	0	0	0	0	0	0	0	0
565	0	30	0	A	0	0	0	0	0	1	0	2. [3;6[	0	2. [53;66[	0	0	1	0	1	1	1	1	1	1	1	1	1	1	1	1	1	1	1	0	0	0	0	0	0	0	0	0	0	0	0	0	0	0
566	1	2	0	A	1	0	0	0	0	0	0	3. [6;8[	0	2. [53;66[	0	1	1	0	1	1	1	1	1	1	1	1	1	1	1	1	1	1	1	0	0	0	0	0	0	0	0	0	0	0	0	0	0	0
567	1	7	1	A	1	0	0	0	0	1	0	1. < 3	0	1. < 53	0	0	0	0	1	1	1	1	1	1	1	1	1	1	1	1	1	1	1	1	1	1	1	1	0	0	0	0	0	0	0	0	0	0
568	0	10	0	A	1	0	0	0	0	0	0	2. [3;6[	0	2. [53;66[	0	1	1	0	1	1	1	1	1	1	1	1	1	1	1	0	0	0	0	0	0	0	0	0	0	0	0	0	0	0	0	0	0	0
569	1	0	0	A	1	1	0	0	0	0	0	2. [3;6[	0	1. < 53	0	0	1	0	1	1	1	1	1	1	1	0	0	0	0	0	0	0	0	0	0	0	0	0	0	0	0	0	0	0	0	0	0	0
570	0	3	0	A	0	0	0	0	0	0	0	3. [6;8[	0	2. [53;66[	1	0	0	0	1	1	1	1	0	0	0	0	0	0	0	0	0	0	0	0	0	0	0	0	0	0	0	0	0	0	0	0	0	0
571	1	1	0	A	1	1	0	0	0	0	0	4. >= 8	1	2. [53;66[	0	1	1	0	1	1	1	1	1	1	1	1	1	1	1	1	1	1	1	0	1	1	1	1	1	1	1	1	1	1	1	0	0	0
572	0	30	0	A	1	0	0	0	0	0	0	3. [6;8[	0	4. >= 76	0	1	1	0	1	1	1	1	1	1	1	1	1	1	1	1	1	1	0	0	0	0	0	0	0	0	0	0	0	0	0	0	0	0
573	0	30	0	A	0	1	0	0	0	0	0	2. [3;6[	0	1. < 53	0	1	1	0	1	1	1	1	1	1	1	1	1	1	1	1	1	0	0	0	0	1	1	1	1	0	0	0	0	0	0	0	0	0
574	0	30	0	A	0	0	0	0	0	1	0	1. < 3	0	4. >= 76	0	0	0	0	1	1	1	1	1	1	1	1	1	1	1	1	0	0	0	0	0	0	0	0	0	0	0	0	0	0	0	0	0	0
575	0	30	0	A	0	1	0	0	0	0	1	3. [6;8[	0	3. [66;76[	0	0	0	0	1	1	1	1	1	1	1	1	0	0	0	0	0	0	0	0	0	0	0	0	0	0	0	0	0	0	0	0	0	0
576	0	30	0	A	1	0	0	0	1	0	0	4. >= 8	0	1. < 53	0	0	1	0	1	1	1	1	1	1	1	1	0	0	0	0	0	0	0	0	0	0	0	0	0	0	0	0	0	0	0	0	0	0
577	0	11	0	A	1	0	0	0	0	0	0	3. [6;8[	0	2. [53;66[	0	1	1	0	1	1	1	1	1	1	1	1	1	1	1	1	0	0	0	0	0	0	0	0	0	0	0	0	0	0	0	0	0	0
578	1	6	0	A	1	0	0	0	0	0	0	2. [3;6[	0	2. [53;66[	0	0	1	0	1	1	1	1	1	0	1	1	1	1	1	1	1	1	1	0	0	0	0	0	0	0	0	0	0	0	0	0	0	0
579	0	30	0	A	0	0	0	0	0	1	0	2. [3;6[	0	2. [53;66[	0	0	1	0	1	1	1	1	1	1	0	0	0	0	0	0	0	0	0	1	1	1	1	1	1	1	1	1	1	1	1	1	1	1
580	1	4	0	A	1	1	0	0	0	0	0	4. >= 8	0	1. < 53	0	1	1	0	1	1	1	1	1	1	1	1	0	0	0	0	0	0	0	0	0	0	0	0	0	0	0	0	0	0	0	0	0	0
581	1	4	0	A	0	0	0	0	0	0	0	4. >= 8	0	1. < 53	1	0	0	0	1	1	1	1	1	1	1	1	1	1	1	1	1	1	1	1	1	1	1	1	1	1	1	1	1	1	1	1	1	1
582	0	30	0	A	1	0	0	0	0	0	0	3. [6;8[	0	1. < 53	1	0	0	0	1	1	1	1	1	1	0	0	0	0	0	0	0	0	0	0	0	0	0	0	0	0	0	0	0	0	0	0	0	0
583	0	30	0	A	1	1	0	0	0	0	0	2. [3;6[	0	1. < 53	0	1	1	0	1	1	1	1	1	1	1	1	1	1	1	1	1	1	0	0	0	0	0	0	0	0	0	0	0	0	0	0	0	0
584	1	8	0	A	1	1	0	0	0	0	1	1. < 3	1	4. >= 76	0	0	0	0	1	1	1	1	1	1	1	1	1	1	1	1	1	1	1	1	1	1	1	1	1	1	1	0	0	0	0	0	0	0
585	0	15	0	A	0	0	0	0	1	0	0	4. >= 8	0	3. [66;76[	0	0	1	0	1	1	1	1	1	1	1	1	0	1	1	1	1	1	1	1	0	0	0	0	0	0	0	0	0	0	0	0	0	0
586	0	30	0	A	0	1	0	0	0	0	1	2. [3;6[	1	3. [66;76[	0	0	0	0	1	1	1	1	1	0	0	0	0	0	0	0	0	0	0	0	0	0	0	0	0	0	0	0	0	0	0	0	0	0
587	1	9	0	A	1	0	0	0	1	0	0	2. [3;6[	1	4. >= 76	0	0	1	0	1	1	1	1	1	1	1	1	1	1	1	1	1	1	1	1	1	1	1	1	1	1	1	0	0	0	0	0	0	0
588	0	30	1	A	1	0	0	0	1	0	0	3. [6;8[	0	3. [66;76[	0	0	0	0	1	1	1	1	1	1	1	1	1	1	1	1	1	1	1	1	1	1	1	1	1	1	1	1	1	1	1	1	1	1
589	0	9	0	A	1	0	0	0	0	1	0	4. >= 8	0	4. >= 76	0	0	1	0	1	1	1	1	1	1	1	1	1	1	0	0	0	0	0	0	0	0	0	0	0	0	0	0	0	0	0	0	0	0
590	0	18	0	A	0	0	0	0	0	0	0	3. [6;8[	0	3. [66;76[	0	1	1	0	1	1	1	1	1	1	1	1	1	1	1	1	1	0	0	0	0	0	0	0	0	0	0	0	0	0	0	0	0	0
591	0	4	0	C	0	1	1	0	0	0	1	4. >= 8	1	3. [66;76[	0	0	0	0	0	0	1	1	1	0	0	0	0	0	0	0	0	0	0	0	0	0	0	0	0	0	0	0	0	0	0	0	0	0
592	1	4	0	C	1	0	0	0	0	1	0	4. >= 8	0	4. >= 76	0	0	0	0	1	1	1	1	1	1	1	1	1	1	1	1	1	1	1	1	0	0	0	0	0	0	0	0	0	0	0	0	0	0
593	1	5	0	C	1	1	0	0	1	0	0	3. [6;8[	0	2. [53;66[	0	0	1	0	1	1	1	1	1	1	1	1	0	0	0	0	0	0	0	0	0	0	0	0	0	0	0	0	0	0	0	0	0	0
594	1	9	0	C	0	0	0	0	0	0	0	2. [3;6[	0	1. < 53	0	1	1	0	1	1	1	1	1	1	1	1	0	1	1	1	1	1	0	0	0	0	0	0	0	0	0	0	0	0	0	0	0	0
595	1	18	0	C	0	0	0	0	1	0	0	3. [6;8[	0	2. [53;66[	0	0	0	0	1	1	1	1	1	1	1	1	1	1	1	1	1	1	1	1	1	1	1	1	1	1	1	1	1	1	1	1	1	1
596	0	4	0	C	0	0	0	0	0	1	0	4. >= 8	1	1. < 53	0	0	0	0	1	1	1	1	1	0	0	0	0	0	0	0	0	0	0	0	0	0	0	0	0	0	0	0	0	0	0	0	0	0
597	0	6	0	C	0	0	0	0	0	0	0	4. >= 8	0	1. < 53	0	1	0	0	1	1	1	1	1	1	1	0	0	0	0	0	0	0	0	0	0	0	0	0	0	0	0	0	0	0	0	0	0	0
598	0	30	0	C	1	0	0	0	1	0	0	1. < 3	0	1. < 53	0	0	0	0	1	1	1	1	1	1	1	1	1	1	1	1	1	1	1	1	1	1	1	1	1	1	1	1	1	1	1	1	1	1
599	0	13	0	C	1	0	0	0	0	1	0	2. [3;6[	0	2. [53;66[	0	0	0	0	1	1	1	1	1	1	1	1	1	1	1	1	1	1	0	0	0	0	0	0	0	0	0	0	0	0	0	0	0	0
600	1	5	0	C	0	0	0	0	0	1	0	2. [3;6[	0	3. [66;76[	0	0	1	0	1	0	0	1	1	1	1	1	1	1	1	1	1	1	1	1	1	1	1	1	1	1	1	1	1	1	1	1	1	1
601	0	26	0	C	1	0	0	0	0	0	0	4. >= 8	0	2. [53;66[	0	1	1	0	1	1	1	1	1	1	1	1	1	1	1	1	0	0	0	0	0	0	0	0	0	0	0	0	0	0	0	0	0	0
602	1	3	0	C	1	0	0	0	1	0	0	4. >= 8	0	4. >= 76	0	0	1	0	1	1	1	1	1	1	1	1	1	1	1	1	1	1	1	1	1	1	1	0	0	0	0	0	0	0	0	1	1	1
603	0	30	0	C	1	0	0	0	0	0	0	2. [3;6[	0	1. < 53	0	1	0	0	1	1	1	1	1	1	1	1	1	1	1	1	1	1	1	1	1	1	1	1	1	1	1	1	1	1	1	1	1	1
604	0	4	0	C	0	0	0	0	1	0	0	3. [6;8[	1	2. [53;66[	0	0	1	0	1	1	1	1	1	0	0	0	0	0	0	0	0	0	0	0	0	0	0	0	0	0	0	0	0	0	0	0	0	0
605	0	30	0	C	0	0	0	0	0	1	0	1. < 3	1	4. >= 76	0	0	1	0	0	0	0	0	0	0	0	0	0	0	0	0	0	0	0	0	0	0	0	0	0	0	0	0	0	0	0	0	0	0
606	1	9	1	C	1	0	0	0	1	0	0	3. [6;8[	0	1. < 53	0	0	0	0	1	1	1	1	1	1	1	1	1	1	1	1	1	1	1	1	1	1	1	1	1	1	1	1	1	1	1	1	1	1
607	1	12	0	C	1	0	0	0	1	0	0	2. [3;6[	0	3. [66;76[	0	0	1	0	1	1	1	1	1	1	1	1	1	1	1	1	1	1	1	1	0	0	0	0	0	0	0	0	0	0	0	0	0	0
608	0	27	0	C	0	1	0	0	0	0	1	3. [6;8[	1	3. [66;76[	0	0	0	0	0	1	1	1	1	1	1	1	1	1	1	1	1	0	0	0	0	0	0	0	0	0	0	0	0	0	0	0	0	0
609	1	6	0	C	1	1	0	0	1	0	0	3. [6;8[	0	3. [66;76[	0	0	0	0	1	1	1	1	1	1	1	1	1	1	1	1	1	1	1	1	1	1	1	1	1	1	1	1	0	0	0	0	0	0
610	0	30	0	C	1	0	0	0	0	1	0	2. [3;6[	0	2. [53;66[	0	0	1	0	1	1	1	1	1	1	1	1	1	1	1	1	1	1	1	1	1	1	1	1	1	1	0	0	0	0	0	0	0	0
611	0	30	0	C	1	1	0	0	0	0	0	4. >= 8	0	3. [66;76[	0	1	0	0	1	1	1	1	0	0	0	1	1	1	1	1	1	0	0	0	0	0	0	0	0	0	0	0	0	0	0	0	0	0
612	1	2	0	C	0	0	0	0	0	0	0	4. >= 8	0	1. < 53	0	1	1	0	1	1	1	1	1	1	1	1	1	1	1	1	1	1	1	1	1	1	1	1	1	0	0	0	0	0	0	0	0	0
613	1	5	0	C	1	1	0	0	0	1	0	1. < 3	1	3. [66;76[	0	0	0	0	1	1	1	1	1	1	0	0	0	1	1	1	1	1	1	1	1	1	1	1	1	1	1	0	0	0	0	0	0	0
614	1	17	0	C	1	1	0	0	0	0	0	3. [6;8[	0	1. < 53	0	1	1	0	0	1	1	1	1	1	1	1	1	1	1	1	0	0	0	0	0	1	1	1	1	1	1	1	1	1	1	1	1	1
615	0	30	0	C	1	1	0	0	0	0	1	1. < 3	1	1. < 53	0	0	1	0	0	0	0	0	0	0	0	1	1	1	1	1	1	0	0	0	0	0	0	0	0	0	0	0	0	0	0	0	0	0
616	0	30	0	C	1	0	0	0	0	0	0	4. >= 8	0	1. < 53	0	1	1	0	1	1	1	1	1	1	1	1	1	0	0	0	0	0	0	0	0	0	0	0	0	0	0	0	0	0	0	0	0	0
617	0	15	0	C	1	0	0	0	0	0	0	4. >= 8	0	3. [66;76[	0	0	1	0	1	1	1	1	1	1	1	1	1	0	0	0	0	0	0	0	0	0	0	0	0	0	0	0	0	0	0	0	0	0
618	1	29	0	C	1	0	0	0	0	0	0	3. [6;8[	0	2. [53;66[	0	1	0	0	1	1	1	1	1	1	1	1	1	1	1	1	1	1	1	1	0	0	0	0	0	0	0	0	0	0	0	0	0	0
619	1	13	0	C	1	0	0	0	0	0	0	4. >= 8	0	3. [66;76[	0	1	0	0	1	1	1	1	1	1	1	1	1	1	1	1	1	1	1	1	1	1	1	1	1	1	1	1	1	1	1	1	1	1
620	0	30	1	C	0	0	0	0	1	0	0	1. < 3	0	3. [66;76[	0	0	0	0	1	1	1	1	1	1	1	0	0	0	0	0	0	0	0	0	0	0	0	0	0	0	0	0	0	0	0	0	0	0
621	0	21	0	C	1	1	0	0	0	1	0	2. [3;6[	1	4. >= 76	0	0	0	0	1	1	1	1	1	1	1	1	1	1	1	1	0	0	0	0	0	0	0	0	0	0	0	0	0	0	0	0	0	0
622	1	4	0	C	1	1	0	0	0	1	0	4. >= 8	0	2. [53;66[	0	0	1	0	1	1	1	1	1	1	1	1	1	1	1	1	0	0	0	0	0	0	0	0	0	0	0	0	0	0	0	0	0	0
623	0	30	1	C	0	0	0	0	0	0	0	4. >= 8	0	1. < 53	0	0	0	0	1	1	0	0	1	1	1	1	1	1	1	0	1	1	1	0	1	1	0	1	1	1	1	1	1	1	1	1	1	1
624	1	8	0	C	1	1	0	0	0	1	0	2. [3;6[	0	2. [53;66[	0	0	1	0	1	1	1	1	1	1	1	1	1	1	1	1	1	1	1	1	1	1	1	1	1	1	1	1	1	1	1	1	1	1
625	0	9	0	C	1	1	0	0	0	0	1	2. [3;6[	1	2. [53;66[	0	0	1	0	1	1	1	1	1	1	1	1	0	0	0	0	0	0	0	0	0	0	0	0	0	0	0	0	0	0	0	0	0	0
626	0	14	0	C	0	0	0	0	1	0	0	4. >= 8	0	2. [53;66[	0	0	1	0	1	1	1	1	1	1	1	1	1	1	1	1	1	1	1	0	0	0	0	0	0	0	0	0	0	0	0	0	0	0
627	0	10	0	A	1	1	0	0	0	0	1	2. [3;6[	1	3. [66;76[	0	0	0	0	1	1	1	1	1	1	0	0	0	0	0	0	0	0	0	0	0	0	0	0	0	0	0	0	0	0	0	0	0	0
628	1	0	0	D	1	1	0	0	0	1	0	2. [3;6[	1	3. [66;76[	0	0	1	0	1	1	1	1	1	1	1	0	0	0	0	0	0	0	0	0	0	1	1	1	1	1	1	1	1	1	1	0	0	0
629	0	6	0	D	1	0	0	0	0	1	0	4. >= 8	0	4. >= 76	0	0	1	0	1	1	1	1	1	1	1	0	0	0	0	0	0	0	0	0	0	0	0	0	0	0	0	0	0	0	0	0	0	0
630	0	8	0	E	1	0	0	0	0	0	0	4. >= 8	0	3. [66;76[	0	0	1	0	1	1	1	1	1	0	1	0	1	0	0	0	0	0	0	0	0	0	0	0	0	0	0	0	0	0	0	0	0	0
631	0	12	0	A	1	1	0	1	0	1	0	2. [3;6[	0	4. >= 76	0	0	1	0	1	0	0	1	1	1	1	0	0	0	0	0	0	0	0	0	0	0	0	0	0	0	0	0	0	0	0	0	0	0
632	1	2	0	A	1	0	0	0	0	0	0	3. [6;8[	0	1. < 53	0	1	0	0	0	0	1	1	1	1	1	0	0	0	0	0	0	0	0	0	0	0	0	0	0	0	0	0	0	0	0	0	0	0
633	1	1	0	A	1	1	0	0	0	1	0	4. >= 8	0	3. [66;76[	0	0	1	0	1	1	1	1	1	1	1	1	1	1	1	1	1	1	1	0	0	0	0	0	0	0	0	0	0	0	0	1	1	1
634	1	2	0	A	1	1	0	1	1	0	0	4. >= 8	0	2. [53;66[	0	0	0	0	1	1	1	1	1	1	1	1	1	1	1	1	1	1	1	1	1	0	0	0	0	0	0	0	0	0	0	0	0	0
635	1	7	0	A	1	1	0	1	0	0	0	4. >= 8	0	4. >= 76	0	1	1	0	1	1	1	1	0	0	0	0	0	0	0	0	0	0	0	0	0	0	0	0	0	0	0	0	0	0	0	0	0	0
636	0	30	0	A	1	1	0	0	0	0	0	4. >= 8	0	4. >= 76	0	0	1	0	0	0	0	0	0	0	0	0	0	0	0	0	0	0	0	0	0	0	0	0	0	0	0	0	0	0	0	0	0	0
637	1	11	0	A	1	0	1	0	0	0	0	2. [3;6[	1	3. [66;76[	0	0	1	0	1	1	1	1	1	1	1	0	0	0	0	0	0	0	0	0	0	0	0	0	0	0	0	0	0	0	0	0	0	0
638	1	2	0	A	0	0	0	0	0	0	0	3. [6;8[	0	1. < 53	0	1	1	0	0	0	1	1	1	1	1	0	0	0	0	0	0	0	0	0	0	0	0	0	0	0	0	0	0	0	0	0	0	0
639	0	12	0	A	1	0	0	0	0	1	0	1. < 3	0	2. [53;66[	0	0	1	0	1	1	1	1	1	1	1	1	1	1	1	1	1	0	0	0	0	0	0	0	0	0	0	0	0	0	0	0	0	0
640	0	3	0	A	1	0	0	0	0	0	0	4. >= 8	0	1. < 53	0	0	1	0	1	1	1	1	0	0	0	0	0	0	0	0	0	0	0	0	0	0	0	0	0	0	0	0	0	0	0	0	0	0
641	1	6	1	A	1	0	0	0	1	0	0	2. [3;6[	0	1. < 53	0	0	0	0	1	1	1	1	1	1	1	1	1	1	1	1	1	1	1	1	1	0	0	0	0	0	0	0	0	0	0	0	0	0
642	0	30	0	A	1	0	0	0	0	0	0	3. [6;8[	0	2. [53;66[	0	1	1	0	1	1	1	1	1	1	1	1	0	0	0	0	0	0	0	1	1	1	1	1	1	1	1	1	1	1	1	1	1	1
643	1	1	0	I	1	0	0	0	0	1	0	2. [3;6[	1	2. [53;66[	0	0	1	0	1	1	1	1	1	1	1	1	1	1	1	1	1	1	1	1	1	0	0	0	0	0	0	0	0	0	0	0	0	0
644	1	5	0	I	0	0	0	0	0	1	0	1. < 3	0	1. < 53	0	0	1	0	1	1	1	1	1	1	1	1	1	1	1	1	1	0	0	0	0	0	0	0	0	0	0	0	0	0	0	0	0	0
645	1	11	0	I	1	1	0	1	0	0	1	1. < 3	1	2. [53;66[	0	0	1	0	1	0	0	0	0	0	0	0	0	0	0	0	0	0	1	1	1	1	1	1	1	0	0	0	0	0	0	0	0	0
646	1	6	0	A	1	0	0	0	0	1	0	3. [6;8[	1	4. >= 76	0	0	1	0	1	1	1	1	1	1	1	1	1	1	1	1	1	1	0	0	0	0	0	0	0	0	0	0	0	0	0	0	0	0
647	1	5	0	A	1	0	0	0	1	0	0	4. >= 8	0	2. [53;66[	0	0	1	0	1	1	1	1	1	1	1	1	1	1	1	1	1	1	1	1	1	1	0	1	1	1	1	1	0	0	0	0	0	0
648	0	18	1	A	0	0	0	0	1	0	0	3. [6;8[	0	1. < 53	0	0	1	0	1	1	1	1	1	1	1	1	1	1	1	1	1	1	1	1	1	1	1	0	0	0	0	0	0	0	0	0	0	0
649	0	2	0	A	0	1	0	0	0	1	0	3. [6;8[	0	2. [53;66[	0	0	1	0	1	1	1	0	0	0	0	0	0	0	0	0	0	0	0	0	0	0	0	0	0	0	0	0	0	0	0	0	0	0
650	0	3	0	A	1	0	0	1	0	1	0	1. < 3	1	2. [53;66[	0	0	1	0	1	1	1	1	0	0	0	0	0	0	0	0	0	0	0	0	0	0	0	0	0	0	0	0	0	0	0	0	0	0
651	0	30	0	A	1	1	0	0	0	1	0	2. [3;6[	0	4. >= 76	0	0	1	0	1	1	1	1	1	1	1	1	1	0	0	0	0	0	0	0	0	0	0	0	0	0	0	0	0	0	0	0	0	0
652	0	23	0	A	1	1	1	0	1	0	0	4. >= 8	0	2. [53;66[	0	0	1	0	1	1	1	1	1	0	0	0	0	0	0	0	0	0	0	0	0	0	0	0	1	1	0	0	0	0	0	0	0	0
653	0	22	0	H	1	1	0	0	0	0	0	3. [6;8[	1	3. [66;76[	0	1	1	0	0	1	1	1	1	1	1	1	1	1	1	0	0	0	0	0	1	1	0	0	0	0	0	0	0	0	0	0	0	0
654	1	17	1	H	1	1	0	0	0	0	0	2. [3;6[	1	3. [66;76[	1	0	0	0	0	0	1	1	1	1	1	1	1	1	1	1	1	1	1	1	1	1	1	1	1	1	1	1	1	1	1	1	1	1
655	1	6	0	H	1	1	0	0	0	0	0	2. [3;6[	0	2. [53;66[	1	0	0	0	0	0	0	0	0	0	1	1	1	1	1	1	1	0	0	0	0	0	0	0	0	0	0	0	0	0	0	0	0	0
656	1	1	0	H	1	1	0	0	0	0	0	2. [3;6[	0	3. [66;76[	0	0	1	0	1	1	1	1	1	1	1	1	1	1	1	1	1	1	1	1	1	1	1	1	0	0	0	0	0	0	0	0	0	0
657	0	2	1	H	0	0	0	0	0	1	0	2. [3;6[	0	3. [66;76[	0	0	0	0	0	1	1	0	0	0	0	0	0	0	0	0	0	0	0	0	0	0	0	0	0	0	0	0	0	0	0	0	0	0
658	1	0	0	H	1	0	0	0	0	0	0	4. >= 8	0	3. [66;76[	0	1	0	0	1	1	1	1	1	1	1	1	1	0	0	0	0	0	0	0	0	0	0	0	0	0	0	0	0	0	0	0	0	0
659	0	17	0	H	0	0	0	0	0	1	0	4. >= 8	0	4. >= 76	0	0	0	0	0	0	0	0	0	0	1	1	1	1	1	1	0	0	0	0	0	0	0	0	0	0	0	0	0	0	0	0	0	0
660	1	15	0	H	1	1	0	0	0	1	0	3. [6;8[	0	1. < 53	0	0	0	0	1	1	1	1	1	1	1	0	0	0	0	0	0	0	0	1	1	1	1	1	1	1	1	1	1	0	0	0	0	0
661	1	0	0	H	1	1	0	0	0	1	0	4. >= 8	1	3. [66;76[	0	0	1	0	1	1	1	1	1	1	1	1	1	1	1	1	1	1	0	0	0	1	1	1	1	1	1	0	1	1	1	1	1	1
662	0	30	0	H	1	1	0	0	0	1	0	1. < 3	1	3. [66;76[	0	0	0	0	1	1	1	1	1	1	0	0	0	0	0	0	0	0	0	0	0	0	0	0	0	0	0	0	0	0	0	0	0	0
663	1	3	0	H	1	1	0	0	0	1	0	4. >= 8	1	4. >= 76	0	0	1	0	1	1	1	1	1	1	1	1	1	1	1	1	1	1	1	1	1	1	0	0	0	0	0	0	0	0	0	0	0	0
664	0	15	0	H	0	0	0	0	0	0	0	4. >= 8	0	2. [53;66[	0	0	0	0	1	1	1	1	1	1	1	1	1	1	1	1	0	0	0	0	0	0	0	0	0	0	0	0	0	0	0	0	0	0
665	1	17	0	H	0	0	0	0	0	1	0	4. >= 8	0	4. >= 76	0	0	1	0	1	1	1	1	1	1	1	1	1	0	0	0	0	0	0	0	0	0	1	1	1	1	0	0	0	0	0	0	0	0
666	0	30	0	H	0	0	0	0	0	1	0	2. [3;6[	0	3. [66;76[	0	0	0	0	1	1	1	1	1	1	1	1	1	0	0	0	0	0	0	1	1	1	0	1	1	1	0	0	0	0	0	0	0	0
667	0	12	0	H	1	0	0	0	0	0	0	4. >= 8	0	4. >= 76	0	0	0	0	1	1	1	1	1	1	1	1	1	1	1	0	0	0	0	0	0	0	0	0	0	0	0	0	0	0	0	0	0	0
668	0	9	1	H	1	1	0	0	0	0	0	2. [3;6[	0	2. [53;66[	1	0	0	0	1	1	1	1	1	1	1	1	1	1	0	0	0	0	0	0	0	0	0	0	0	0	0	0	0	0	0	0	0	0
669	0	30	0	H	0	0	0	0	0	1	0	1. < 3	1	3. [66;76[	0	0	0	0	1	1	1	1	1	1	1	1	1	1	1	1	1	1	0	0	0	0	0	0	0	0	0	0	0	0	0	0	0	0
670	0	11	0	H	1	0	0	0	0	1	0	2. [3;6[	0	4. >= 76	0	0	0	0	1	1	1	1	1	1	0	0	0	0	0	0	0	0	0	0	0	0	0	0	0	0	0	0	0	0	0	0	0	0
671	0	9	1	H	0	0	0	0	1	0	0	1. < 3	0	4. >= 76	0	0	0	0	1	0	0	0	0	0	0	0	0	0	0	0	0	0	0	0	0	0	0	0	0	0	0	0	0	0	0	0	0	0
672	0	30	0	H	1	0	0	0	0	1	0	3. [6;8[	0	2. [53;66[	0	0	1	0	1	1	1	1	1	1	1	1	1	1	1	1	1	0	0	0	0	0	0	0	0	0	0	0	0	0	0	0	0	0
673	1	9	0	H	1	1	1	0	1	0	0	2. [3;6[	0	2. [53;66[	0	0	0	0	1	1	1	1	1	1	1	1	1	1	1	1	1	1	1	1	1	1	1	1	1	1	1	1	1	1	1	1	1	1
674	1	8	0	H	1	1	0	0	1	0	0	3. [6;8[	1	4. >= 76	0	0	0	0	1	1	1	1	1	0	0	0	1	1	1	1	1	1	1	1	1	1	1	1	1	1	1	1	1	1	1	1	1	1
675	1	1	0	H	0	0	0	0	0	1	0	4. >= 8	0	4. >= 76	0	0	1	0	0	0	1	1	1	1	1	0	0	0	0	0	0	0	0	0	0	0	0	0	0	0	0	0	0	0	0	0	0	0
676	0	2	0	H	1	1	0	0	0	0	0	4. >= 8	0	4. >= 76	0	0	0	0	1	1	1	0	0	0	0	0	0	0	0	0	0	0	0	0	0	0	0	0	0	0	0	0	0	0	0	0	0	0
677	0	23	0	H	1	0	0	0	1	0	0	2. [3;6[	0	3. [66;76[	0	0	0	0	1	1	1	1	1	1	1	1	1	1	1	1	1	1	1	1	1	1	1	1	1	0	0	0	0	0	0	0	0	0
678	0	30	0	H	1	1	0	0	0	1	0	3. [6;8[	1	3. [66;76[	0	0	1	0	1	1	1	1	1	1	1	1	0	0	0	0	0	0	0	0	0	0	0	0	0	0	0	0	0	0	0	0	0	0
679	0	6	0	H	1	1	0	0	0	1	0	2. [3;6[	1	3. [66;76[	0	0	1	0	1	1	1	1	1	1	1	0	0	0	0	0	0	0	0	0	0	0	0	0	0	0	0	0	0	0	0	0	0	0
680	1	2	0	H	1	1	1	0	0	0	0	3. [6;8[	0	3. [66;76[	0	0	1	0	0	0	1	1	1	1	0	0	0	0	0	0	0	0	0	0	0	0	0	0	0	0	0	0	0	0	0	0	0	0
681	0	4	0	H	0	1	0	0	0	0	0	3. [6;8[	0	4. >= 76	0	0	0	0	0	1	1	1	1	0	0	0	0	0	0	0	0	0	0	0	0	0	0	0	0	0	0	0	0	0	0	0	0	0
682	1	2	0	H	1	1	0	0	0	0	0	2. [3;6[	1	3. [66;76[	0	0	1	0	0	0	1	1	1	1	1	1	0	0	0	0	0	0	0	0	0	0	0	0	0	0	0	0	0	0	0	0	0	0
683	0	30	0	H	1	0	0	0	0	0	0	1. < 3	0	4. >= 76	0	0	0	0	0	1	1	0	0	0	0	0	0	1	1	1	1	1	1	1	1	0	0	0	0	0	0	0	0	0	0	0	1	1
684	0	30	1	H	0	0	0	0	0	0	0	1. < 3	0	3. [66;76[	0	0	0	0	1	1	1	1	1	1	1	1	0	0	0	0	0	0	0	0	0	0	0	0	0	0	0	0	0	0	0	0	0	0
685	1	18	0	H	1	1	1	0	0	1	0	2. [3;6[	1	2. [53;66[	0	0	0	0	1	1	1	1	1	1	0	0	0	0	1	1	1	1	1	1	1	1	1	1	1	1	1	1	1	1	1	1	1	1
686	0	8	0	H	1	1	0	0	0	1	0	2. [3;6[	1	4. >= 76	0	0	0	0	1	1	1	1	1	0	0	1	1	0	0	0	0	0	0	0	0	0	0	0	0	0	0	0	0	0	0	0	0	0
687	0	12	0	H	1	0	0	0	0	0	0	4. >= 8	0	2. [53;66[	0	0	0	0	0	0	1	0	0	0	0	0	0	0	0	0	0	0	0	0	0	0	0	0	0	0	0	0	0	0	0	0	0	0
688	1	2	0	H	1	0	1	0	0	1	0	3. [6;8[	0	4. >= 76	0	0	1	0	0	0	1	1	1	1	1	1	1	1	1	1	1	1	1	1	1	1	1	1	0	0	0	0	0	0	0	0	0	0
689	1	1	0	H	0	0	0	0	0	1	0	2. [3;6[	0	1. < 53	0	0	0	0	0	1	1	1	1	1	1	0	0	0	0	0	0	0	0	0	0	0	0	0	0	0	0	0	0	0	0	0	0	0
690	0	30	0	H	1	0	0	0	1	0	0	3. [6;8[	0	3. [66;76[	0	0	0	0	1	1	1	1	1	1	1	1	1	1	1	1	1	1	1	1	0	0	0	0	0	0	0	0	0	0	0	0	0	0
691	1	0	0	H	1	0	0	0	0	0	0	4. >= 8	0	3. [66;76[	0	1	0	0	1	1	1	1	1	1	1	1	1	1	1	1	1	1	0	0	0	0	0	0	0	0	0	0	0	0	0	0	0	0
692	0	30	0	H	1	1	0	0	0	1	0	2. [3;6[	0	1. < 53	0	0	0	0	1	1	1	1	1	1	1	1	1	1	1	1	1	1	1	1	1	1	1	0	0	0	0	0	0	0	0	0	0	0
693	1	2	0	H	0	0	0	0	1	0	0	3. [6;8[	0	4. >= 76	0	0	0	0	1	1	1	1	1	1	1	1	1	1	1	1	1	1	1	1	0	0	0	0	0	1	1	1	1	1	1	0	0	0
694	0	30	0	H	0	0	0	0	0	1	0	2. [3;6[	0	2. [53;66[	0	0	0	0	1	1	1	1	1	1	1	1	1	1	0	0	1	1	1	1	1	1	1	1	1	1	1	1	1	1	1	1	1	1
695	1	6	0	H	1	1	0	0	0	0	0	1. < 3	1	4. >= 76	0	0	0	0	1	1	1	1	0	0	1	0	1	1	1	1	1	1	1	1	1	1	1	1	1	1	1	0	0	0	0	0	0	0
696	0	28	0	H	1	0	0	0	1	0	0	4. >= 8	0	3. [66;76[	0	0	0	0	1	1	1	1	1	1	1	1	1	1	1	1	1	1	1	1	1	1	1	1	1	1	1	1	1	1	1	1	1	0
697	1	1	0	H	0	1	0	0	0	1	0	3. [6;8[	1	3. [66;76[	0	0	1	0	0	1	1	1	1	1	1	1	1	1	1	1	1	0	0	0	0	0	0	0	0	0	0	0	0	0	0	0	0	0
698	0	10	1	H	1	1	0	0	0	0	0	2. [3;6[	1	3. [66;76[	0	0	0	0	1	1	1	1	1	1	1	1	1	1	1	0	0	0	0	0	0	0	0	0	0	0	0	0	0	0	0	0	0	0
699	1	22	0	H	1	0	0	0	0	0	0	1. < 3	0	2. [53;66[	0	1	0	0	1	1	1	1	1	1	1	1	1	1	1	1	1	1	1	1	1	1	1	1	1	1	1	1	1	1	1	1	1	1
700	0	9	0	H	1	0	0	0	0	0	0	4. >= 8	0	2. [53;66[	1	0	0	0	1	1	1	1	1	1	1	1	1	1	0	0	0	0	0	0	0	0	0	0	0	0	0	0	0	0	0	0	0	0
701	0	4	0	H	1	1	0	0	0	0	0	1. < 3	1	3. [66;76[	0	0	0	0	0	1	1	1	1	0	0	0	0	0	0	0	0	0	0	0	0	0	0	0	0	0	0	0	0	0	0	0	0	0
702	1	0	0	H	1	0	0	0	0	0	0	2. [3;6[	0	2. [53;66[	0	1	1	0	1	1	1	1	1	1	1	1	1	1	1	1	1	1	1	1	1	1	1	1	1	1	1	1	1	0	0	0	0	0
703	0	30	0	H	1	0	0	0	0	1	0	1. < 3	0	3. [66;76[	0	0	0	0	1	0	0	0	0	0	0	0	0	0	0	0	0	0	0	0	0	0	0	0	0	0	0	0	0	0	0	0	0	0
704	1	21	0	H	1	0	1	0	1	0	0	1. < 3	0	3. [66;76[	0	0	0	0	1	1	1	1	1	1	1	1	1	1	1	1	1	1	1	1	1	1	1	1	1	1	1	1	1	1	0	0	0	0
705	0	6	0	H	1	1	0	0	0	0	0	4. >= 8	0	1. < 53	0	1	1	0	1	1	1	1	1	1	0	0	0	0	0	0	0	0	0	0	0	0	0	0	0	0	0	0	0	0	0	0	0	0
706	0	8	0	H	1	0	0	0	0	0	0	1. < 3	1	3. [66;76[	0	0	1	0	1	1	1	1	1	1	1	1	1	0	0	0	0	0	0	0	0	0	0	0	0	0	0	0	0	0	0	0	0	0
707	1	0	0	H	1	1	0	0	0	0	0	3. [6;8[	0	2. [53;66[	0	0	1	0	1	1	1	1	1	1	1	0	0	0	0	0	0	0	0	0	0	0	0	0	0	0	0	0	0	0	0	0	0	0
708	0	4	1	H	1	0	0	0	1	0	0	1. < 3	1	2. [53;66[	0	0	1	0	0	0	0	1	1	0	0	0	0	0	0	0	0	0	0	0	0	0	0	0	0	0	0	0	0	0	0	0	0	0
709	0	30	0	H	1	1	0	0	0	0	0	2. [3;6[	0	3. [66;76[	0	0	0	0	1	1	1	1	1	1	1	1	1	1	0	0	0	0	0	0	0	0	0	0	0	0	0	0	0	0	0	0	0	0
710	0	17	1	H	0	0	1	0	0	0	0	1. < 3	0	1. < 53	0	0	0	0	1	1	1	1	1	1	0	0	0	0	0	0	1	1	1	1	1	1	0	0	0	0	0	0	0	0	0	0	0	0
711	0	10	0	H	1	0	1	0	0	1	0	2. [3;6[	0	2. [53;66[	0	0	0	0	1	1	1	1	1	1	1	1	0	0	0	0	0	0	0	0	0	0	0	0	0	0	0	0	0	0	0	0	0	0
712	0	17	1	H	0	0	0	0	1	0	0	4. >= 8	0	2. [53;66[	0	0	0	0	1	1	1	1	1	1	1	1	1	1	1	1	0	1	1	1	1	1	0	0	0	0	0	0	0	0	0	0	0	0
713	0	22	1	H	0	0	0	0	1	0	0	3. [6;8[	0	3. [66;76[	0	0	0	0	1	1	1	1	1	1	1	1	1	1	1	1	1	1	1	1	0	0	0	0	0	0	0	0	0	0	0	0	0	0
714	1	6	0	H	1	1	0	0	0	1	0	1. < 3	0	2. [53;66[	0	0	1	0	1	1	0	0	0	0	1	1	1	1	1	1	1	1	1	1	1	1	1	0	0	0	0	0	1	1	1	1	1	1
715	0	30	0	H	1	1	0	0	0	1	0	2. [3;6[	0	1. < 53	0	0	0	0	1	1	1	1	1	1	1	1	1	0	0	0	0	0	0	0	0	0	0	0	0	0	0	0	0	0	0	0	0	0
716	0	6	0	H	0	1	0	0	0	1	0	1. < 3	1	2. [53;66[	0	0	1	0	1	1	1	1	1	1	1	0	0	0	0	0	0	0	0	0	0	0	0	0	0	0	0	0	0	0	0	0	0	0
717	1	4	1	H	1	0	0	0	0	1	0	2. [3;6[	0	1. < 53	0	0	0	0	1	1	1	1	1	1	1	1	1	1	1	1	1	1	1	1	1	0	0	0	0	0	0	0	0	0	0	0	0	0
718	0	30	0	H	0	1	0	0	0	0	1	2. [3;6[	1	3. [66;76[	0	0	1	0	0	0	0	0	0	0	0	1	1	1	0	0	0	0	0	0	0	0	0	0	0	0	0	0	0	0	0	0	0	0
719	1	0	0	H	0	1	0	0	0	1	0	3. [6;8[	1	3. [66;76[	0	0	0	0	1	1	1	1	1	1	1	1	1	1	0	0	0	0	0	0	0	0	0	0	0	0	0	0	0	0	0	0	0	0
720	0	30	0	H	0	0	0	0	0	0	0	4. >= 8	0	3. [66;76[	0	1	1	0	1	1	1	1	1	1	1	1	1	1	1	1	1	0	0	0	0	0	0	0	0	0	0	0	0	0	0	0	0	0
721	1	10	0	H	1	1	0	0	0	0	0	1. < 3	0	1. < 53	0	1	1	0	1	1	1	1	1	1	1	1	0	0	0	1	1	1	1	1	1	1	1	1	0	0	0	0	0	0	0	0	0	0
722	0	30	1	H	1	0	1	0	1	0	0	3. [6;8[	0	2. [53;66[	0	0	0	0	1	1	1	1	1	1	1	1	1	1	1	1	1	1	1	1	1	1	1	1	1	1	1	1	1	1	1	1	1	1
723	1	10	0	H	1	0	0	0	0	0	0	4. >= 8	1	2. [53;66[	0	0	0	0	1	1	1	1	0	1	1	0	0	0	0	0	1	1	1	1	1	1	1	0	0	0	1	1	1	1	1	1	1	1
724	0	30	1	H	1	0	0	0	0	1	0	1. < 3	0	4. >= 76	0	0	0	0	1	1	1	1	1	1	1	1	1	1	1	1	1	0	0	0	0	0	0	0	0	0	0	0	0	0	0	1	1	1
725	0	6	0	H	0	0	0	0	0	0	0	4. >= 8	0	4. >= 76	0	0	0	0	1	0	0	0	0	1	1	0	0	0	0	0	0	0	0	0	0	0	0	0	0	0	0	0	0	0	0	0	0	0
726	0	4	0	H	0	0	0	0	0	1	0	3. [6;8[	0	3. [66;76[	0	0	0	0	1	1	1	1	1	0	0	0	0	0	0	0	0	0	0	0	0	0	0	0	0	0	0	0	0	0	0	0	0	0
727	0	11	1	H	0	0	0	0	0	0	0	2. [3;6[	0	4. >= 76	0	0	0	0	1	1	1	1	1	1	1	1	1	1	1	1	0	0	0	0	0	0	0	0	0	0	0	0	0	0	0	0	0	0
728	0	30	1	H	1	0	0	0	0	0	0	3. [6;8[	0	4. >= 76	0	0	0	0	1	1	1	1	1	1	1	1	1	1	1	1	1	1	1	1	0	1	1	1	1	1	1	0	0	0	0	0	0	1
729	1	25	0	H	0	0	0	0	0	1	0	2. [3;6[	1	4. >= 76	0	0	1	0	0	0	0	0	0	1	1	1	1	1	1	1	1	1	1	1	0	0	0	0	0	0	0	0	0	1	1	1	1	1
730	0	30	0	H	1	1	0	0	0	1	0	4. >= 8	0	2. [53;66[	0	0	1	0	1	1	1	1	1	1	1	1	0	0	0	0	0	0	0	0	0	0	0	0	0	0	0	0	0	0	0	0	0	0
731	0	30	0	H	0	1	0	0	1	0	0	3. [6;8[	0	2. [53;66[	0	0	1	0	1	1	1	1	1	1	1	1	1	1	1	1	1	1	1	1	1	1	1	1	1	0	0	0	0	0	0	0	0	0
732	1	12	0	H	1	0	0	0	1	0	0	3. [6;8[	0	3. [66;76[	0	0	0	0	1	1	1	1	1	1	1	1	1	1	1	1	0	1	1	1	1	1	1	1	1	1	1	1	1	1	1	1	1	1
733	0	7	1	H	1	0	0	0	0	1	0	1. < 3	0	2. [53;66[	0	0	0	0	1	1	1	1	1	1	0	0	0	0	0	0	0	0	0	0	0	0	0	0	0	0	0	0	0	0	0	0	0	0
734	0	30	0	H	1	0	0	0	1	0	0	2. [3;6[	0	4. >= 76	0	0	1	0	1	1	1	1	1	1	1	1	1	1	1	1	1	1	1	1	0	0	0	0	0	0	0	0	0	0	0	0	0	0
735	0	14	1	H	0	0	0	0	1	0	0	2. [3;6[	0	4. >= 76	0	0	0	0	1	1	0	1	1	1	1	0	0	0	1	1	0	0	0	0	0	0	0	0	0	0	0	0	0	0	0	0	0	0
736	1	6	0	H	1	0	1	0	0	0	0	2. [3;6[	0	4. >= 76	0	0	0	0	1	1	0	0	0	0	1	1	1	1	1	1	1	0	0	0	0	0	0	0	0	0	0	0	0	0	0	0	0	0
737	0	14	1	H	1	0	0	0	0	0	0	3. [6;8[	0	4. >= 76	0	0	0	0	1	0	0	0	0	0	0	0	1	1	1	1	1	1	1	0	0	0	0	0	0	0	0	0	0	0	0	0	0	0
738	0	30	0	H	1	1	0	0	0	1	0	2. [3;6[	0	2. [53;66[	0	0	1	0	1	1	1	1	1	1	1	1	1	1	1	1	1	1	0	0	0	0	0	0	0	0	0	0	0	0	0	0	0	0
739	1	4	0	H	1	0	1	0	0	0	0	3. [6;8[	0	1. < 53	1	0	0	0	1	1	1	1	1	1	1	1	1	1	1	1	1	1	1	1	1	1	1	1	1	1	1	1	1	1	1	1	1	1
740	0	12	0	H	1	0	1	0	0	1	0	2. [3;6[	1	4. >= 76	0	0	0	0	1	1	1	1	1	1	1	1	1	1	1	1	0	0	0	0	0	0	0	0	0	0	0	0	0	0	0	0	0	0
741	0	30	0	H	0	0	1	0	1	0	0	2. [3;6[	0	2. [53;66[	0	0	0	0	1	1	1	1	1	1	1	1	1	1	1	1	1	0	0	0	0	0	0	0	0	0	0	0	0	0	0	0	0	0
742	0	28	0	H	0	0	1	0	1	0	0	1. < 3	0	3. [66;76[	0	0	0	0	1	1	1	1	1	1	1	1	1	1	1	1	1	1	1	1	1	1	1	1	1	1	1	1	1	1	1	1	1	0
743	1	0	0	H	1	1	0	0	0	1	0	3. [6;8[	1	4. >= 76	0	0	1	0	1	1	1	1	1	1	1	1	1	1	1	1	0	0	0	0	0	0	0	0	0	0	0	0	0	0	0	0	0	0
744	0	7	0	H	1	1	0	0	0	1	0	2. [3;6[	0	4. >= 76	0	0	0	0	1	1	1	1	1	1	1	1	0	0	0	0	0	0	0	0	0	0	0	0	0	0	0	0	0	0	0	0	0	0
745	0	30	0	H	1	0	0	0	0	0	0	3. [6;8[	0	3. [66;76[	0	0	1	0	1	1	1	1	1	1	1	1	1	1	1	1	1	1	1	1	1	1	1	1	1	1	1	1	1	1	1	1	1	1
746	1	7	0	H	1	1	0	0	0	0	0	2. [3;6[	1	2. [53;66[	0	0	0	0	1	1	1	1	1	1	1	1	1	1	1	1	1	1	1	1	1	1	0	0	0	0	0	0	0	0	0	0	0	0
747	0	30	0	H	0	0	1	0	1	0	0	1. < 3	0	4. >= 76	0	0	0	0	1	1	1	1	1	1	1	1	1	1	1	0	0	0	0	0	0	0	0	0	0	0	0	0	0	0	0	0	0	0
748	0	30	0	H	1	1	0	0	1	0	0	2. [3;6[	0	2. [53;66[	0	0	0	0	1	1	1	1	1	1	1	1	1	1	1	1	1	1	1	1	1	1	1	1	1	1	1	1	1	1	0	0	0	0
749	0	4	0	H	1	0	0	0	1	0	0	4. >= 8	0	2. [53;66[	0	0	1	0	1	1	1	1	1	0	0	0	0	0	0	0	0	0	0	0	0	0	0	0	0	0	0	0	0	0	0	0	0	0
750	0	30	0	H	1	0	1	0	0	0	0	4. >= 8	0	1. < 53	0	0	1	0	0	0	0	1	1	1	1	1	1	1	1	1	1	1	1	1	1	1	1	1	1	1	1	1	1	1	1	1	1	1
751	1	1	0	H	0	0	1	0	0	0	0	2. [3;6[	0	4. >= 76	0	0	1	0	0	1	1	1	1	1	1	1	1	1	1	1	1	1	1	1	1	1	1	1	1	1	1	1	1	1	0	1	1	1
752	0	19	1	H	1	0	0	0	1	0	0	1. < 3	0	3. [66;76[	0	0	0	0	1	1	1	1	1	0	0	0	0	0	0	0	0	0	0	1	1	0	0	0	0	0	0	0	0	0	0	0	0	0
753	0	15	1	H	1	0	0	0	1	0	0	1. < 3	0	2. [53;66[	0	0	0	0	1	1	1	1	1	1	1	1	0	0	0	0	0	0	0	0	0	0	0	0	0	0	0	0	0	0	0	0	0	0
754	1	4	0	H	1	0	1	0	0	0	0	2. [3;6[	0	1. < 53	0	0	1	0	1	1	1	1	1	1	1	1	1	1	1	1	1	1	0	0	0	0	0	0	0	0	0	0	0	0	0	0	0	0
755	0	5	0	H	0	1	0	0	0	1	0	2. [3;6[	1	2. [53;66[	0	0	0	0	1	1	1	1	1	1	0	0	0	0	0	0	0	0	0	0	0	0	0	0	0	0	0	0	0	0	0	0	0	0
756	1	8	0	H	1	1	0	0	1	0	0	2. [3;6[	0	3. [66;76[	0	0	1	0	1	1	1	1	0	1	1	1	1	1	1	1	1	1	1	1	1	1	1	1	1	1	1	1	1	1	1	1	1	1
757	0	14	0	H	1	0	0	0	1	0	0	4. >= 8	0	3. [66;76[	0	0	0	0	1	1	1	1	1	1	1	1	1	1	1	1	1	0	0	0	0	0	0	0	0	0	0	0	0	0	0	0	0	0
758	1	2	0	H	1	1	0	0	0	0	0	3. [6;8[	1	2. [53;66[	0	0	0	0	0	1	1	1	1	1	1	1	0	0	0	0	0	0	0	0	0	0	1	1	1	0	0	0	0	0	0	0	1	1
759	0	11	0	H	1	0	1	0	0	0	0	2. [3;6[	0	3. [66;76[	0	0	0	0	0	0	0	0	0	0	0	0	0	0	0	0	0	0	0	0	0	0	0	0	0	0	0	0	0	0	0	0	0	0
760	0	30	0	H	1	1	0	0	0	1	0	1. < 3	1	2. [53;66[	0	0	1	0	1	1	0	0	0	0	0	0	0	0	0	0	0	1	1	1	1	1	1	1	1	1	1	1	1	1	1	0	0	0
761	1	9	0	H	1	1	1	0	0	0	0	2. [3;6[	0	3. [66;76[	1	0	0	0	1	1	0	0	0	0	0	0	0	0	1	1	1	1	1	1	0	0	0	0	0	0	0	0	0	0	0	0	0	0
762	1	5	0	H	0	0	0	0	1	0	0	3. [6;8[	0	4. >= 76	0	0	1	0	1	1	1	1	1	1	1	1	1	1	1	1	1	0	0	0	0	0	0	0	0	0	0	0	0	0	0	0	0	0
763	0	6	1	H	0	0	0	0	1	0	0	2. [3;6[	0	2. [53;66[	0	0	0	0	1	1	1	1	1	1	1	0	0	0	0	0	0	0	0	0	0	0	0	0	0	0	0	0	0	0	0	0	0	0
764	0	9	0	H	0	1	0	0	1	0	0	3. [6;8[	0	1. < 53	0	0	1	0	1	1	1	1	1	1	0	0	0	0	0	0	0	0	0	0	0	0	0	0	0	0	0	0	0	0	0	0	0	0
765	0	5	0	H	1	1	1	0	0	1	0	2. [3;6[	1	4. >= 76	0	0	1	0	1	1	1	1	1	1	0	0	0	0	0	0	0	0	0	0	0	0	0	0	0	0	0	0	0	0	0	0	0	0
766	0	7	0	H	1	0	0	0	0	1	0	4. >= 8	1	4. >= 76	0	0	1	0	1	1	1	1	1	1	1	0	0	0	0	0	0	0	0	0	0	0	0	0	0	0	0	0	0	0	0	0	0	0
767	1	1	0	H	0	0	0	0	0	0	0	3. [6;8[	0	4. >= 76	0	0	0	0	0	1	1	1	1	1	1	1	1	0	0	0	0	0	0	0	0	0	0	0	0	0	0	0	0	0	0	0	0	0
768	0	5	0	H	0	0	0	0	1	0	0	1. < 3	0	4. >= 76	0	0	0	0	1	1	1	1	1	1	0	0	0	0	0	0	0	0	0	0	0	0	0	0	0	0	0	0	0	0	0	0	0	0
769	0	30	1	H	1	1	0	0	0	0	0	2. [3;6[	0	3. [66;76[	1	0	0	0	1	1	1	1	1	1	1	1	1	1	1	1	1	1	1	1	1	1	1	1	1	1	1	1	1	1	0	0	0	0
770	1	10	0	H	0	0	0	0	0	0	0	4. >= 8	0	4. >= 76	0	1	1	0	0	0	0	0	1	1	1	1	1	0	1	1	1	1	1	1	1	1	1	0	0	0	0	0	0	0	0	0	0	0
771	0	30	0	H	1	1	1	0	1	0	0	2. [3;6[	0	4. >= 76	0	0	0	0	1	1	1	1	1	1	1	1	1	1	1	1	1	1	1	1	1	1	1	1	1	1	1	1	1	1	1	1	1	1
772	1	14	0	H	1	0	0	0	1	0	0	2. [3;6[	0	4. >= 76	0	0	0	0	1	1	1	1	0	0	0	0	0	0	0	0	0	0	1	1	1	1	1	1	1	1	1	0	1	1	1	1	1	1
773	0	5	1	H	0	0	0	0	1	0	0	1. < 3	0	4. >= 76	0	0	0	0	1	1	1	1	1	1	0	0	0	0	0	0	0	0	0	0	0	0	0	0	0	0	0	0	0	0	0	0	0	0
774	0	6	1	H	1	0	1	0	1	0	0	2. [3;6[	0	4. >= 76	0	0	0	0	1	1	1	0	0	0	0	0	0	0	0	0	0	0	0	0	0	0	0	0	0	0	0	0	0	0	0	0	0	0
775	1	5	0	H	0	1	0	0	0	0	0	4. >= 8	0	4. >= 76	0	1	1	0	0	0	0	0	0	0	0	0	0	0	0	0	0	0	0	0	0	0	0	0	0	0	0	0	0	0	0	0	0	0
776	0	12	0	H	0	0	1	0	1	0	0	2. [3;6[	0	3. [66;76[	0	0	0	0	1	1	1	1	1	1	1	1	1	1	1	1	1	0	0	0	0	0	0	0	0	0	0	0	0	0	0	0	0	0
777	0	30	0	H	0	0	0	0	0	1	0	4. >= 8	0	4. >= 76	0	0	0	0	1	1	1	1	1	1	1	1	0	0	0	0	0	0	0	0	0	0	0	0	0	0	0	0	0	0	0	0	0	0
778	0	30	0	H	0	0	0	0	0	1	0	2. [3;6[	0	1. < 53	0	0	1	0	1	1	1	1	1	1	1	1	0	0	0	0	0	0	0	0	0	0	0	0	0	0	0	0	0	0	0	0	0	0
779	0	16	1	H	1	0	0	0	1	0	0	2. [3;6[	0	2. [53;66[	0	0	0	0	1	1	1	1	0	0	0	0	0	0	0	0	0	0	0	0	0	0	0	0	0	0	0	0	0	0	0	0	0	0
780	0	30	0	H	1	1	0	0	0	0	0	4. >= 8	0	2. [53;66[	1	0	1	0	1	1	1	1	1	0	0	0	0	0	0	0	0	0	0	0	0	0	0	0	0	0	0	0	0	0	0	0	0	0
781	0	4	0	H	0	1	0	0	0	1	0	1. < 3	0	1. < 53	0	0	0	0	1	1	1	1	1	0	0	0	0	0	0	0	0	0	0	0	0	0	0	0	0	0	0	0	0	0	0	0	0	0
782	0	5	1	H	0	0	1	0	1	0	0	1. < 3	0	4. >= 76	0	0	0	0	1	1	1	1	1	1	0	0	0	0	0	0	0	0	0	0	0	0	0	0	0	0	0	0	0	0	0	0	0	0
783	0	30	0	H	1	0	0	0	0	1	0	2. [3;6[	0	3. [66;76[	0	0	1	0	1	1	1	1	1	1	1	1	1	1	1	1	1	0	0	0	0	0	0	0	0	0	0	0	0	0	0	0	0	0
784	0	23	0	H	1	0	0	0	1	0	0	2. [3;6[	0	1. < 53	0	0	1	0	1	1	0	0	0	0	0	0	0	1	0	0	0	0	0	0	0	0	0	0	0	0	0	0	0	0	0	0	0	0
785	1	5	0	H	1	1	0	0	0	0	0	1. < 3	0	2. [53;66[	0	1	0	0	1	1	1	0	0	0	1	1	1	1	0	0	0	0	0	0	0	0	0	0	0	0	0	0	0	0	0	0	0	0
786	0	9	0	H	0	0	0	0	0	1	0	2. [3;6[	1	2. [53;66[	0	0	0	0	0	0	0	0	0	0	0	1	1	1	0	0	0	0	0	0	0	0	0	0	0	0	0	0	0	0	0	0	0	0
787	0	7	1	H	0	0	0	0	1	0	0	1. < 3	0	3. [66;76[	0	0	0	0	1	1	1	1	1	1	1	1	0	0	0	0	0	0	0	0	0	0	0	0	0	0	0	0	0	0	0	0	0	0
788	0	30	0	H	1	1	0	0	0	1	0	2. [3;6[	1	3. [66;76[	0	0	1	0	0	0	0	0	0	0	0	0	0	0	0	0	0	0	0	0	0	0	0	0	0	0	0	0	0	0	0	0	0	0
789	0	4	0	H	0	0	0	0	0	1	0	1. < 3	1	2. [53;66[	0	0	0	0	1	1	1	1	1	0	0	0	0	0	0	0	0	0	0	0	0	0	0	0	0	0	0	0	0	0	0	0	0	0
790	0	30	0	H	0	1	0	0	0	0	0	1. < 3	1	1. < 53	0	0	1	0	1	1	1	1	1	1	1	1	0	0	0	0	0	0	0	0	0	0	0	0	0	0	0	0	0	0	0	0	0	0
791	1	5	0	H	1	0	0	0	0	1	0	1. < 3	0	3. [66;76[	0	0	1	0	0	0	1	1	1	1	1	1	1	1	1	1	1	0	0	0	0	1	1	1	1	1	1	1	1	0	0	0	0	0
792	0	30	0	H	1	0	0	0	1	0	0	2. [3;6[	0	2. [53;66[	0	0	0	0	1	1	1	1	1	1	1	1	1	1	0	0	0	0	0	0	0	0	0	0	0	0	0	0	0	0	0	0	0	0
793	1	25	0	H	1	0	0	0	0	1	0	2. [3;6[	0	4. >= 76	0	0	1	0	1	1	1	1	1	0	0	0	0	1	1	1	1	1	1	1	1	1	1	1	0	0	0	1	1	1	1	1	1	1
794	0	6	0	H	1	1	0	0	0	1	0	1. < 3	0	3. [66;76[	0	0	0	0	1	1	1	1	1	1	1	0	0	0	0	0	0	0	0	0	0	0	0	0	0	0	0	0	0	0	0	0	0	0
795	0	22	0	H	1	1	0	0	0	0	1	2. [3;6[	1	4. >= 76	0	0	0	0	1	1	1	1	1	1	0	0	0	0	0	0	0	1	1	1	1	1	1	1	1	1	1	0	0	0	0	0	0	0
796	0	7	1	H	0	1	0	0	1	0	0	1. < 3	0	2. [53;66[	0	0	0	0	1	1	1	1	1	1	0	0	0	0	0	0	0	0	0	0	0	0	0	0	0	0	0	0	0	0	0	0	0	0
797	0	30	0	H	1	1	0	0	1	0	0	1. < 3	1	2. [53;66[	0	0	1	0	1	1	1	1	1	0	0	0	0	0	0	0	0	0	0	0	0	0	0	0	0	0	0	0	0	0	0	0	0	0
798	0	30	0	H	0	0	1	0	0	1	0	1. < 3	0	2. [53;66[	0	0	0	0	1	1	1	1	1	0	0	0	0	0	0	0	0	0	0	0	0	0	0	0	0	0	0	0	0	0	0	0	0	0
799	0	5	0	H	1	0	0	0	1	0	0	4. >= 8	0	3. [66;76[	0	0	0	0	1	1	1	1	1	1	0	0	0	0	0	0	0	0	0	0	0	0	0	0	0	0	0	0	0	0	0	0	0	0
800	0	7	1	H	0	1	0	0	1	0	0	2. [3;6[	0	1. < 53	0	0	0	0	1	1	1	1	1	0	0	0	0	0	0	0	0	0	0	0	0	0	0	0	0	0	0	0	0	0	0	0	0	0
801	0	30	1	H	0	0	0	0	1	0	0	2. [3;6[	0	4. >= 76	0	0	0	0	1	1	1	1	1	1	1	1	0	0	0	0	0	0	0	0	0	0	0	0	0	0	0	0	0	0	0	0	0	0
802	0	30	0	H	0	0	0	0	0	1	0	3. [6;8[	0	2. [53;66[	0	0	1	0	1	1	1	1	1	1	1	1	1	1	1	1	1	1	1	1	1	0	0	0	0	0	0	0	0	0	0	0	0	0
803	0	30	0	H	1	0	0	0	0	0	0	3. [6;8[	0	3. [66;76[	0	0	0	0	1	1	1	1	1	1	1	1	1	1	0	0	0	0	0	0	0	1	1	1	1	0	0	0	0	0	0	0	0	0
804	0	30	0	H	1	0	0	0	1	0	0	4. >= 8	1	3. [66;76[	0	0	0	0	1	1	1	1	1	0	0	0	0	0	0	0	0	0	0	0	0	0	0	0	0	1	1	1	0	0	0	0	0	0
805	1	2	0	H	1	0	0	0	1	0	0	1. < 3	0	4. >= 76	0	0	0	0	0	0	1	1	1	1	1	1	0	0	0	0	0	0	0	0	0	0	0	0	0	0	0	0	0	0	0	0	0	0
806	0	30	0	H	1	1	0	0	0	1	0	4. >= 8	1	3. [66;76[	0	0	1	0	1	1	1	1	1	1	1	1	1	1	1	1	1	1	1	1	1	1	1	0	0	0	0	0	0	0	1	1	1	1
807	0	8	0	H	1	1	0	0	1	0	0	3. [6;8[	0	3. [66;76[	0	0	0	0	1	1	1	1	1	1	1	1	1	0	0	0	0	0	0	0	0	0	0	0	0	0	0	0	0	0	0	0	0	0
808	1	3	0	H	1	1	0	0	0	0	0	4. >= 8	0	3. [66;76[	0	1	0	0	1	1	1	1	1	0	0	0	0	0	0	0	0	0	0	0	0	0	0	0	0	0	0	0	0	0	0	0	0	0
809	0	5	1	H	0	0	0	0	1	0	0	3. [6;8[	0	3. [66;76[	0	0	0	0	1	1	0	0	0	0	0	0	0	0	0	0	0	0	0	0	0	0	0	0	0	0	0	0	0	0	0	0	0	0
810	0	12	0	H	1	0	0	0	1	0	0	4. >= 8	0	4. >= 76	0	0	1	0	1	1	1	1	1	1	1	1	1	0	1	1	1	0	0	0	0	0	0	0	0	0	0	0	0	0	0	0	0	0
811	0	7	1	H	1	1	0	0	1	0	0	1. < 3	0	4. >= 76	0	0	0	0	1	1	1	1	1	1	1	1	0	0	0	0	0	0	0	0	0	0	0	0	0	0	0	0	0	0	0	0	0	0
812	1	7	0	H	1	1	0	0	0	1	0	2. [3;6[	1	4. >= 76	0	0	0	0	1	1	1	1	1	0	0	0	0	1	1	1	1	1	1	1	1	1	0	0	0	0	0	0	0	0	0	0	0	0
813	0	30	1	H	1	1	0	0	1	0	0	2. [3;6[	0	4. >= 76	0	0	0	0	1	1	1	1	1	0	0	0	0	0	0	0	0	0	0	0	0	0	0	0	0	0	0	0	0	0	0	0	0	0
814	1	7	0	H	0	0	0	0	1	0	0	3. [6;8[	0	3. [66;76[	0	0	1	0	1	1	1	1	1	1	1	1	1	1	1	1	1	1	1	1	0	0	0	0	0	0	0	0	0	0	0	0	0	0
815	0	17	1	H	1	0	0	0	1	0	0	2. [3;6[	0	4. >= 76	0	0	0	0	1	1	1	1	1	1	1	1	1	1	1	1	1	1	1	1	1	1	0	0	0	0	0	0	0	0	0	0	0	0
816	0	30	1	H	0	0	1	0	0	1	0	1. < 3	0	4. >= 76	0	0	0	0	1	1	0	0	0	0	0	0	1	1	1	0	0	0	0	0	0	0	0	0	0	0	0	0	0	0	0	0	0	0
817	1	0	0	H	0	1	0	0	0	0	0	1. < 3	0	3. [66;76[	0	0	0	0	1	1	1	1	1	1	1	1	1	0	0	0	0	0	0	0	0	0	0	0	0	0	0	0	0	0	0	0	0	0
818	0	30	0	H	1	0	0	0	0	0	0	1. < 3	0	4. >= 76	0	0	1	0	1	1	1	0	0	0	0	0	0	0	0	0	0	0	0	0	1	1	1	0	0	0	0	0	0	0	0	0	0	0
819	0	30	0	H	1	0	1	0	0	0	0	2. [3;6[	0	3. [66;76[	0	0	1	0	0	0	0	0	0	0	0	1	1	1	1	1	1	1	1	1	1	1	1	1	0	0	0	0	0	0	0	0	0	0
820	0	5	0	H	0	0	0	0	0	0	1	2. [3;6[	1	4. >= 76	0	0	1	0	0	0	0	0	0	0	0	0	0	0	0	0	0	0	0	0	0	0	0	0	0	0	0	0	0	0	0	0	0	0
821	0	30	0	H	1	1	1	0	1	0	0	2. [3;6[	0	3. [66;76[	0	0	1	0	1	1	1	1	1	1	1	1	1	1	1	1	1	1	1	1	1	1	1	1	1	1	1	1	1	1	0	0	0	0
822	0	19	0	H	0	0	0	0	0	0	0	3. [6;8[	0	3. [66;76[	0	0	1	0	1	1	1	0	0	0	0	0	0	1	1	1	1	1	1	1	0	0	0	0	0	0	0	0	0	0	0	0	0	0
823	0	30	0	H	1	0	0	0	0	0	0	2. [3;6[	0	4. >= 76	0	1	0	0	1	1	1	0	0	0	0	0	0	0	0	1	1	1	1	1	1	1	1	1	1	1	1	1	1	1	1	1	1	0
824	0	30	0	H	0	1	0	0	0	0	1	2. [3;6[	1	2. [53;66[	0	0	1	0	1	1	1	0	0	0	0	0	0	0	0	0	0	0	0	0	0	0	0	0	0	0	0	0	0	0	0	0	0	0
825	0	30	0	H	0	0	0	0	0	0	0	2. [3;6[	0	3. [66;76[	0	0	1	0	1	1	1	1	1	1	1	1	1	1	1	1	1	1	1	1	1	1	1	1	1	1	1	1	1	1	1	1	1	1
826	0	30	0	H	0	1	0	0	0	0	0	1. < 3	1	2. [53;66[	0	0	0	0	0	0	0	0	0	0	0	0	0	0	0	0	0	0	0	0	0	0	0	0	0	0	0	0	0	0	0	0	0	0
827	0	13	1	H	0	0	0	0	1	0	0	1. < 3	0	2. [53;66[	0	0	0	0	1	1	1	1	1	1	1	1	1	1	1	1	0	0	0	0	0	0	0	0	0	0	0	0	0	0	0	0	0	0
828	1	3	0	H	1	0	0	0	0	0	0	3. [6;8[	0	3. [66;76[	0	0	0	0	0	1	0	1	1	1	1	1	1	1	0	0	0	1	1	1	1	0	0	1	1	1	1	1	0	0	0	0	0	0
829	0	30	0	H	0	0	0	0	0	1	0	1. < 3	0	4. >= 76	0	0	0	0	1	1	1	1	1	0	0	0	0	0	0	0	0	0	0	0	0	0	0	0	0	0	0	0	0	0	0	0	0	0
830	0	15	0	H	1	0	0	0	1	0	0	2. [3;6[	0	2. [53;66[	0	0	0	0	1	1	1	1	1	1	1	1	1	1	1	1	0	0	0	0	0	0	0	0	0	0	0	0	0	0	0	0	0	0
831	0	10	1	H	0	0	0	0	1	0	0	1. < 3	0	3. [66;76[	0	0	0	0	1	1	1	0	0	0	0	0	0	0	0	0	0	0	0	0	0	0	0	0	0	0	0	0	0	0	0	0	0	0
832	0	14	1	H	0	0	0	0	1	0	0	2. [3;6[	0	4. >= 76	0	0	0	0	1	1	1	1	1	1	0	0	0	0	0	0	1	1	1	0	0	0	0	0	0	0	0	0	0	0	0	0	0	0
833	0	12	1	H	1	0	1	0	0	0	0	2. [3;6[	0	4. >= 76	0	0	0	0	1	1	0	0	0	0	0	0	0	0	0	0	0	0	0	0	0	0	0	0	0	0	0	0	0	0	0	0	0	0
834	1	2	0	H	0	0	0	0	0	0	0	1. < 3	0	4. >= 76	0	1	1	0	0	0	1	1	1	1	1	1	1	0	0	0	0	0	0	0	0	0	0	0	0	0	0	0	0	0	0	0	0	0
835	0	30	0	H	1	1	1	0	0	1	0	2. [3;6[	0	1. < 53	0	0	1	0	1	1	1	1	1	1	1	1	1	1	1	1	1	1	0	0	0	0	0	0	0	0	0	0	0	0	0	0	0	0
836	0	30	0	H	1	1	0	0	0	0	1	1. < 3	1	2. [53;66[	0	0	1	0	0	0	0	0	0	0	0	0	0	0	0	0	0	0	0	0	0	0	0	0	0	0	0	0	0	0	0	0	0	0
837	0	30	1	H	1	0	0	0	1	0	0	4. >= 8	0	4. >= 76	0	0	0	0	1	1	1	1	1	0	0	0	1	1	0	0	0	0	0	0	0	0	0	0	0	0	0	0	0	0	0	0	0	0
838	0	30	0	H	0	1	1	0	1	0	0	2. [3;6[	0	2. [53;66[	0	0	1	0	1	1	1	1	1	1	1	1	1	1	0	0	0	0	0	0	0	0	0	0	0	0	0	0	0	0	0	0	0	0
839	0	30	0	H	1	1	0	0	0	0	1	4. >= 8	1	4. >= 76	0	0	1	0	1	1	1	1	1	1	0	0	0	0	0	0	0	0	1	1	1	1	1	1	1	1	1	1	1	1	1	1	1	0
840	1	0	0	H	1	1	0	0	0	1	0	1. < 3	1	4. >= 76	0	0	1	0	1	1	1	1	1	1	1	1	0	0	1	1	1	1	1	1	1	1	1	1	1	1	1	1	1	1	1	1	1	1
841	0	30	0	H	0	1	0	0	0	0	1	4. >= 8	1	4. >= 76	0	0	1	0	1	1	1	1	1	1	1	1	0	0	0	0	0	0	0	0	0	0	0	0	0	0	0	0	0	0	0	0	0	0
842	0	30	0	H	1	0	0	0	1	0	0	3. [6;8[	0	2. [53;66[	0	0	1	0	1	1	1	1	1	1	1	1	0	0	0	0	0	0	0	0	0	0	0	0	0	0	0	0	0	0	0	0	0	0
843	0	30	0	H	1	0	0	0	0	0	0	4. >= 8	0	4. >= 76	0	0	0	0	0	0	1	1	0	0	0	0	0	1	1	1	1	1	1	1	1	1	1	0	0	0	0	0	0	0	0	0	0	0
844	1	6	1	H	0	0	0	0	1	0	0	1. < 3	0	2. [53;66[	0	0	0	0	1	1	1	1	1	1	1	1	1	1	1	0	0	0	0	0	0	0	0	0	0	0	0	0	0	0	0	0	0	0
845	0	30	0	H	0	1	0	0	0	0	1	1. < 3	1	4. >= 76	0	0	1	0	1	1	1	1	1	1	1	1	1	0	0	0	0	0	0	0	0	0	0	0	0	0	0	0	0	0	0	0	0	0
846	0	30	0	H	1	0	0	0	1	0	0	2. [3;6[	0	3. [66;76[	0	0	0	0	1	1	1	1	1	0	0	0	0	0	0	0	0	0	0	0	0	0	0	0	0	0	0	0	0	0	0	0	0	0
847	1	0	0	H	0	0	0	0	0	0	0	4. >= 8	0	1. < 53	0	1	1	0	1	1	1	1	1	1	1	0	0	0	0	0	0	0	0	0	0	0	0	0	0	0	0	0	0	0	0	0	0	0
848	0	30	0	H	0	0	0	0	0	0	0	2. [3;6[	0	4. >= 76	0	0	0	0	1	1	1	1	1	0	0	0	0	0	0	0	0	0	0	0	0	0	0	0	0	0	0	0	0	0	0	0	0	0
849	0	16	0	H	0	0	0	0	0	0	0	4. >= 8	0	4. >= 76	0	1	1	0	1	1	1	1	1	1	1	1	1	1	1	1	1	1	1	1	1	0	0	0	0	0	0	0	0	0	0	0	0	0
850	0	30	0	H	1	0	0	0	0	1	0	2. [3;6[	1	4. >= 76	0	0	1	0	1	1	1	1	1	0	0	0	0	0	0	0	0	0	0	0	0	0	0	0	0	0	0	0	0	0	0	0	0	0
851	0	30	0	H	1	0	1	0	1	0	0	3. [6;8[	1	3. [66;76[	0	0	0	0	1	1	1	1	1	1	1	1	1	1	0	0	0	0	0	0	0	0	0	0	0	0	0	0	0	0	0	0	0	0
852	0	8	0	H	0	0	0	0	0	1	0	2. [3;6[	1	4. >= 76	0	0	1	0	1	1	1	1	1	1	1	1	1	0	0	0	0	0	0	0	0	0	0	0	0	0	0	0	0	0	0	0	0	0
853	1	8	1	H	1	1	0	0	1	0	0	4. >= 8	0	2. [53;66[	0	0	0	0	1	1	1	0	0	0	0	0	1	1	1	1	1	1	1	1	0	0	1	1	0	0	1	1	1	1	1	1	1	1
854	1	3	0	H	1	0	0	0	1	0	0	3. [6;8[	1	3. [66;76[	0	0	0	0	1	1	1	1	1	1	1	1	1	1	1	1	0	0	0	0	0	0	0	0	0	0	0	0	0	0	0	0	0	0
855	1	0	0	H	1	0	0	0	0	0	0	2. [3;6[	0	2. [53;66[	0	0	0	0	1	1	1	1	1	1	1	0	0	0	0	0	0	0	0	0	0	0	0	0	0	0	0	0	0	0	0	0	0	0
856	0	30	1	H	1	0	0	0	1	0	0	2. [3;6[	0	2. [53;66[	0	0	0	0	1	1	1	1	1	1	1	0	0	0	0	0	0	0	0	0	0	0	0	0	0	0	0	0	0	0	0	0	0	0
857	0	17	0	H	1	0	0	0	0	1	0	2. [3;6[	1	3. [66;76[	0	0	0	0	1	0	1	1	1	1	1	0	0	0	0	0	0	1	1	1	0	0	0	0	0	0	0	0	0	0	0	0	0	0
858	0	14	1	H	1	1	0	0	0	1	0	2. [3;6[	1	3. [66;76[	0	0	0	0	1	1	0	0	1	1	0	0	0	0	0	0	0	0	0	0	0	0	0	0	0	0	0	0	0	0	0	0	0	0
859	0	30	0	H	1	1	0	0	1	0	0	2. [3;6[	1	1. < 53	0	0	1	0	1	1	1	1	1	0	0	0	0	0	0	0	0	0	0	0	0	0	1	1	1	1	1	1	1	0	0	0	0	0
860	1	3	0	H	1	0	0	0	1	0	0	4. >= 8	1	4. >= 76	0	0	1	0	1	1	1	1	1	1	1	1	1	1	1	1	1	0	0	0	1	1	1	0	0	0	0	0	0	0	0	0	0	0
861	0	30	0	H	0	0	0	0	0	0	0	2. [3;6[	0	2. [53;66[	0	0	1	0	0	0	0	0	0	0	0	0	0	0	0	0	0	0	0	0	0	0	0	0	0	1	1	1	1	1	1	1	1	1
862	0	30	0	H	1	1	0	0	0	1	0	2. [3;6[	0	1. < 53	0	0	1	0	1	1	1	1	1	1	1	1	0	0	0	0	0	0	0	0	0	0	0	0	0	0	0	0	0	0	0	0	0	0
863	0	12	0	H	1	1	1	0	0	1	0	1. < 3	0	2. [53;66[	0	0	1	0	1	1	1	1	1	1	1	0	0	0	0	0	0	0	0	0	0	0	0	0	0	0	0	0	0	0	0	0	0	0
864	0	30	0	H	1	0	0	0	1	0	0	2. [3;6[	0	3. [66;76[	0	0	0	0	1	1	1	1	1	1	0	0	0	0	0	0	0	0	0	0	0	0	0	0	0	0	0	0	0	0	0	0	0	0
865	0	20	0	H	1	0	0	0	0	0	0	4. >= 8	0	4. >= 76	0	1	1	0	1	1	1	1	1	1	0	0	1	1	1	1	1	1	1	1	1	1	1	1	1	0	0	0	0	0	0	0	0	0
866	0	11	1	H	1	1	0	0	1	0	0	3. [6;8[	1	4. >= 76	0	0	0	0	1	1	1	1	1	1	1	1	1	1	1	1	0	0	0	0	0	0	0	0	0	0	0	0	0	0	0	0	0	0
867	0	30	0	H	1	1	0	0	0	0	0	4. >= 8	1	3. [66;76[	0	0	1	0	1	1	1	1	1	1	0	1	1	1	0	0	0	0	1	1	1	1	1	1	1	1	0	0	0	0	0	0	0	0
868	0	30	0	H	1	0	0	0	1	0	0	1. < 3	0	2. [53;66[	0	0	1	0	1	0	0	0	0	0	0	0	0	0	0	0	0	0	0	0	0	0	0	0	0	0	0	0	0	0	0	0	0	0
869	0	30	0	H	1	0	0	0	0	1	0	3. [6;8[	0	2. [53;66[	0	0	1	0	1	1	1	1	1	0	0	0	0	0	0	0	0	0	0	0	0	0	0	0	0	0	0	0	0	0	0	0	0	0
870	1	16	0	H	0	0	0	0	0	0	0	4. >= 8	0	1. < 53	0	0	1	0	1	0	0	0	0	0	0	0	0	0	0	0	0	0	0	0	1	1	1	1	1	1	1	1	1	1	1	0	0	0
871	0	30	0	H	0	0	0	0	0	0	0	1. < 3	0	1. < 53	0	1	1	0	1	1	1	1	1	1	1	1	1	1	1	1	1	1	0	0	0	0	0	0	1	1	1	0	0	0	0	0	0	0
872	1	6	0	H	1	1	1	0	0	1	0	1. < 3	0	2. [53;66[	0	0	0	0	1	1	1	1	1	1	1	1	1	1	1	1	1	1	1	1	0	0	0	0	0	0	0	0	1	1	1	1	1	1
873	0	30	0	H	1	1	0	0	0	1	0	2. [3;6[	1	2. [53;66[	0	0	1	0	1	1	1	1	1	1	1	1	0	0	0	0	0	1	1	1	1	1	1	0	0	0	0	0	0	0	0	0	0	0
874	1	1	0	H	0	1	0	0	0	0	1	2. [3;6[	1	4. >= 76	0	0	1	0	0	1	1	1	1	1	1	1	1	1	1	1	1	1	1	0	0	0	0	0	0	0	0	0	0	0	0	0	0	0
875	0	30	0	G	1	0	1	0	0	0	0	3. [6;8[	1	3. [66;76[	0	0	0	0	1	1	1	1	0	0	0	0	0	0	0	0	0	0	0	0	0	0	0	0	0	0	0	0	0	0	0	0	0	0
876	1	0	0	G	1	0	0	0	0	0	0	4. >= 8	0	2. [53;66[	0	0	0	0	1	1	1	1	1	1	1	0	0	0	0	0	0	0	0	0	0	0	0	0	0	0	0	0	0	0	0	0	0	0
877	0	6	1	B	1	0	0	0	1	0	0	2. [3;6[	0	3. [66;76[	0	0	0	0	1	1	1	1	0	0	0	0	0	0	0	0	0	0	0	0	0	0	0	0	0	0	0	0	0	0	0	0	0	0
878	1	0	0	B	1	1	0	0	0	0	0	3. [6;8[	0	4. >= 76	0	0	0	0	0	0	0	0	0	0	0	0	0	1	1	1	1	1	1	1	1	1	1	1	1	1	1	1	1	1	0	0	0	0
879	0	7	0	B	0	0	0	0	0	0	0	2. [3;6[	0	4. >= 76	0	0	0	0	1	1	1	1	1	1	0	0	0	0	0	0	0	0	0	0	0	0	0	0	0	0	0	0	0	0	0	0	0	0
880	0	18	0	B	1	0	0	0	0	0	0	1. < 3	0	3. [66;76[	0	0	0	0	1	1	1	1	1	1	1	1	1	1	1	0	0	1	1	1	1	1	1	0	0	0	0	0	0	0	0	0	0	0
881	0	15	1	B	0	0	0	0	0	0	0	2. [3;6[	0	4. >= 76	0	0	0	0	1	1	1	1	1	1	1	1	1	1	1	1	1	1	1	1	0	0	0	0	0	0	0	0	0	0	0	0	0	0
882	0	30	0	B	1	0	1	0	0	0	0	1. < 3	0	1. < 53	0	0	1	0	1	1	1	1	1	1	1	1	1	1	1	1	1	1	1	1	0	0	0	0	0	0	0	0	0	0	0	0	0	0
883	1	3	0	B	0	0	0	0	0	0	0	2. [3;6[	0	4. >= 76	0	0	1	0	1	1	1	1	0	0	1	1	1	1	1	1	1	1	1	0	0	0	0	0	0	1	0	0	0	1	1	1	1	1
884	0	30	1	B	0	0	0	0	1	0	0	2. [3;6[	0	4. >= 76	0	0	1	0	1	1	1	1	0	1	1	1	1	1	1	1	0	0	0	0	0	0	0	0	0	0	0	0	0	0	0	0	0	0
885	0	8	0	B	1	0	0	0	0	0	0	4. >= 8	0	3. [66;76[	0	1	1	0	1	1	1	1	1	1	1	1	1	0	0	0	0	0	0	0	0	0	0	0	0	0	0	0	0	0	0	0	0	0
886	1	0	0	B	1	1	1	0	0	0	0	1. < 3	0	2. [53;66[	0	0	1	0	0	1	1	1	1	1	1	1	1	1	1	1	1	1	1	1	1	1	1	1	1	0	0	0	0	0	0	0	0	0
887	0	3	1	B	0	0	0	0	1	0	0	3. [6;8[	0	4. >= 76	0	0	0	0	1	1	1	1	0	0	0	0	0	0	0	0	0	0	0	0	0	0	0	0	0	0	0	0	0	0	0	0	0	0
888	0	30	0	B	0	0	0	0	1	0	0	2. [3;6[	0	4. >= 76	0	0	0	0	1	1	1	1	1	1	1	1	1	1	1	1	1	1	1	1	1	0	0	0	0	0	0	0	0	0	0	0	0	0
889	1	7	0	B	1	1	1	0	0	0	0	1. < 3	0	1. < 53	0	0	0	0	1	1	1	0	0	0	0	1	1	1	1	1	1	1	1	1	1	1	1	1	1	1	1	1	1	1	1	1	0	0
890	1	2	0	B	1	1	1	0	0	0	0	1. < 3	0	1. < 53	0	0	0	0	0	0	1	1	1	1	1	1	1	1	1	1	0	0	0	0	0	0	0	0	0	0	0	0	0	0	0	0	0	0
891	0	30	1	B	1	0	0	0	1	0	0	4. >= 8	0	1. < 53	0	0	0	0	0	0	1	0	1	1	1	1	1	0	0	1	1	1	1	1	1	1	1	0	1	1	1	1	1	0	0	0	0	0
892	1	17	1	B	1	1	1	0	1	0	0	2. [3;6[	0	4. >= 76	0	0	1	0	1	1	1	1	1	1	1	1	1	1	1	1	1	1	1	1	1	1	1	1	1	1	1	1	1	1	1	1	1	1
893	1	13	1	B	1	0	0	0	1	0	0	1. < 3	0	3. [66;76[	0	0	0	0	1	1	1	1	1	1	1	1	1	1	1	1	1	1	1	1	1	1	1	1	1	1	1	1	1	1	1	1	1	1
894	0	9	0	A	0	0	0	0	0	1	0	3. [6;8[	0	4. >= 76	0	0	0	0	1	1	1	1	1	1	1	1	1	1	0	0	0	0	0	0	0	0	0	0	0	0	0	0	0	0	0	0	0	0
895	0	7	1	A	1	0	0	0	1	0	0	3. [6;8[	0	4. >= 76	0	0	0	0	1	1	1	1	1	1	1	1	0	0	0	0	0	0	0	0	0	0	0	0	0	0	0	0	0	0	0	0	0	0
896	0	12	0	A	1	0	0	0	0	0	0	2. [3;6[	0	1. < 53	0	0	0	0	1	1	1	1	1	1	1	1	1	1	0	0	0	0	0	0	0	0	0	0	0	0	0	0	0	0	0	0	0	0
897	0	3	0	A	1	1	0	0	0	0	1	3. [6;8[	1	4. >= 76	0	0	1	0	1	1	1	1	0	0	0	0	0	0	0	0	0	0	0	0	0	0	0	0	0	0	0	0	0	0	0	0	0	0
898	0	7	0	A	1	1	0	0	1	0	0	2. [3;6[	0	3. [66;76[	0	0	1	0	1	1	1	1	1	1	1	0	0	0	0	0	0	0	0	0	0	0	0	0	0	0	0	0	0	0	0	0	0	0
899	0	6	1	A	0	1	0	0	0	0	0	2. [3;6[	0	4. >= 76	1	0	0	0	1	1	1	1	1	1	1	0	0	0	0	0	0	0	0	0	0	0	0	0	0	0	0	0	0	0	0	0	0	0
900	0	30	0	A	1	1	0	0	0	1	0	3. [6;8[	0	1. < 53	0	0	1	0	1	1	1	1	1	1	1	0	0	0	0	0	0	0	0	0	0	0	0	0	0	0	0	0	0	0	0	0	0	0
901	0	30	0	A	0	1	0	0	0	0	1	2. [3;6[	0	4. >= 76	0	0	0	0	1	1	1	1	1	0	0	0	0	0	0	0	0	0	0	0	0	0	0	0	0	0	0	0	0	0	0	0	0	0
902	0	20	0	A	1	0	0	0	0	0	0	3. [6;8[	0	3. [66;76[	0	0	1	0	1	1	1	1	1	1	1	1	1	1	1	1	1	1	1	1	1	1	1	1	1	0	0	0	0	0	0	0	0	0
903	1	3	0	A	0	1	1	0	0	1	0	2. [3;6[	1	1. < 53	0	0	0	0	1	1	0	1	1	1	1	1	1	0	0	0	0	0	0	0	0	0	0	0	0	0	0	0	0	0	0	0	0	0
904	1	3	0	A	1	1	0	0	0	1	0	1. < 3	1	3. [66;76[	0	0	0	0	0	0	0	0	1	1	1	1	1	0	0	0	0	0	0	0	0	0	0	0	0	0	0	0	0	0	0	0	0	0
905	1	1	0	A	0	0	0	0	0	0	0	1. < 3	0	2. [53;66[	0	0	1	0	0	0	1	1	1	1	1	1	1	0	0	0	0	0	0	0	0	0	0	0	0	0	0	0	0	0	0	0	0	0
906	0	4	0	A	1	0	0	0	0	0	0	2. [3;6[	0	1. < 53	0	0	1	0	1	1	1	1	1	0	0	0	0	0	0	0	0	0	0	0	0	0	0	0	0	0	0	0	0	0	0	0	0	0
907	0	10	0	I	0	0	0	0	1	0	0	4. >= 8	0	3. [66;76[	0	0	1	0	1	1	1	1	1	1	1	1	1	0	0	0	0	0	0	0	0	0	0	0	0	0	0	0	0	0	0	0	0	0
908	0	30	0	I	0	0	0	0	0	1	0	2. [3;6[	0	3. [66;76[	0	0	1	0	1	1	1	1	0	0	0	0	0	0	0	0	0	0	0	0	0	0	0	0	0	0	0	0	0	0	0	0	0	0
909	0	30	0	I	1	1	0	0	0	0	0	4. >= 8	0	2. [53;66[	1	0	1	0	1	1	1	1	1	1	0	0	0	0	0	0	0	0	0	0	0	0	0	0	0	0	0	0	0	0	0	0	0	0
910	0	30	0	I	1	0	0	0	1	0	0	3. [6;8[	0	4. >= 76	0	0	1	0	1	1	1	1	1	0	0	0	0	0	0	0	0	0	0	0	0	0	0	0	0	0	0	0	0	0	0	0	0	0
911	1	4	0	I	1	1	0	0	0	0	0	3. [6;8[	0	2. [53;66[	0	1	1	0	1	1	1	0	1	1	1	1	1	1	1	1	1	1	1	0	0	0	0	0	0	0	0	0	0	0	0	0	0	0
912	1	5	0	I	1	0	0	0	0	0	0	1. < 3	0	1. < 53	0	0	1	0	1	1	1	1	1	1	1	1	1	1	0	0	0	0	0	0	0	0	0	0	0	0	0	0	0	0	0	0	0	0
913	0	30	0	I	0	0	0	0	0	1	0	4. >= 8	0	1. < 53	0	0	1	0	1	1	1	1	1	0	0	0	0	0	0	0	0	0	0	0	0	0	0	0	0	0	0	0	0	0	0	0	0	0
914	0	12	0	I	1	0	0	0	0	0	0	4. >= 8	0	1. < 53	1	0	1	0	1	1	1	1	1	1	1	1	1	1	1	1	1	0	0	0	0	0	0	0	0	0	0	0	0	0	0	0	0	0
915	0	4	0	I	1	0	0	0	1	0	0	1. < 3	0	2. [53;66[	0	0	0	0	1	1	1	1	1	0	0	0	0	0	0	0	0	0	0	0	0	0	0	0	0	0	0	0	0	0	0	0	0	0
916	0	30	0	I	1	1	0	0	0	1	0	2. [3;6[	1	2. [53;66[	0	0	1	0	1	1	1	1	1	0	0	0	0	0	0	0	0	0	0	0	0	0	0	0	0	0	0	0	0	0	0	0	0	0
917	1	7	0	I	1	0	0	0	1	0	0	2. [3;6[	0	2. [53;66[	0	0	1	0	1	1	1	1	1	1	0	1	1	1	1	1	1	1	1	1	1	1	1	1	1	1	1	1	1	1	1	1	1	1
918	0	7	0	I	1	0	0	0	0	1	0	4. >= 8	0	2. [53;66[	0	0	1	0	1	1	1	1	1	1	1	1	0	0	0	0	0	0	0	0	0	0	0	0	0	0	0	0	0	0	0	0	0	0
919	0	8	0	I	1	0	0	0	0	1	0	2. [3;6[	0	3. [66;76[	0	0	1	0	1	1	1	1	1	1	1	1	1	0	0	0	0	0	0	0	0	0	0	0	0	0	0	0	0	0	0	0	0	0
920	0	14	0	I	1	0	0	0	0	1	0	4. >= 8	0	2. [53;66[	0	0	1	0	1	1	1	1	1	1	1	1	1	1	1	1	1	1	1	0	0	0	0	0	0	0	0	0	0	0	0	0	0	0
921	0	8	0	I	1	0	0	0	1	0	0	2. [3;6[	0	1. < 53	0	0	0	0	1	1	1	1	1	1	1	1	0	0	0	0	0	0	0	0	0	0	0	0	0	0	0	0	0	0	0	0	0	0
922	1	1	0	I	1	0	0	0	1	0	0	4. >= 8	0	4. >= 76	0	0	0	0	1	1	1	0	0	0	0	0	0	0	0	0	0	0	0	0	0	0	0	0	0	0	0	0	0	0	0	0	0	0
923	0	30	0	I	1	0	0	0	0	1	0	2. [3;6[	0	1. < 53	0	0	1	0	1	1	1	1	1	1	1	0	0	0	0	0	0	0	0	0	0	0	0	0	0	0	0	0	0	0	0	0	0	0
924	1	2	0	I	1	0	0	0	0	1	0	4. >= 8	0	3. [66;76[	0	0	1	0	1	1	1	1	1	1	1	1	1	1	1	1	1	0	1	1	1	1	1	1	1	1	1	1	1	1	1	1	1	1
925	1	8	0	I	1	0	0	0	0	0	0	4. >= 8	0	4. >= 76	0	0	1	0	1	1	1	1	1	1	1	0	0	0	1	1	1	1	1	1	1	0	0	0	0	0	0	0	0	0	0	0	0	0
926	0	13	1	I	1	0	0	0	1	0	0	2. [3;6[	0	2. [53;66[	0	0	0	0	1	1	1	1	1	1	1	1	1	1	1	1	1	1	0	0	0	0	0	0	0	0	0	0	0	0	0	0	0	0
927	0	5	0	I	1	0	0	0	0	0	0	3. [6;8[	0	1. < 53	1	0	1	0	1	1	0	0	0	0	0	0	0	0	0	0	0	0	0	0	0	0	0	0	0	0	0	0	0	0	0	0	0	0
928	0	30	0	I	0	0	0	0	1	0	0	4. >= 8	0	2. [53;66[	0	0	1	0	1	1	1	1	1	1	1	1	1	1	1	1	1	1	0	0	0	0	0	0	0	0	0	0	0	0	0	0	0	0
929	0	3	0	I	0	0	0	0	0	1	0	1. < 3	0	1. < 53	0	0	1	0	1	1	1	1	0	0	0	0	0	0	0	0	0	0	0	0	0	0	0	0	0	0	0	0	0	0	0	0	0	0
930	0	13	0	I	0	0	1	0	0	1	0	2. [3;6[	0	1. < 53	0	0	1	0	1	1	1	1	1	1	1	1	1	1	1	1	1	1	0	0	0	0	0	0	0	0	0	0	0	0	0	0	0	0
931	0	30	0	I	1	0	0	0	0	1	0	2. [3;6[	0	1. < 53	0	0	0	0	1	1	1	1	1	1	1	1	0	0	0	0	0	0	0	0	0	0	0	0	0	0	0	0	0	0	0	0	0	0
932	0	30	0	I	1	0	0	0	1	0	0	2. [3;6[	0	2. [53;66[	0	0	0	0	1	1	1	1	1	1	0	0	0	0	0	0	0	0	0	0	0	0	0	0	0	0	0	0	0	0	0	0	0	0
933	0	14	0	I	0	0	0	0	0	1	0	3. [6;8[	1	2. [53;66[	0	0	0	0	1	1	1	1	1	1	1	0	0	0	0	0	0	0	0	0	0	0	0	0	0	0	0	0	0	0	0	0	0	0
934	1	8	0	I	0	0	0	0	1	0	0	4. >= 8	0	2. [53;66[	0	0	0	0	1	1	1	1	1	1	1	1	1	1	1	1	1	1	1	1	1	1	1	1	1	1	1	1	1	1	1	1	1	1
935	0	10	0	I	1	0	0	0	0	1	0	4. >= 8	0	2. [53;66[	0	0	1	0	1	1	1	1	1	1	1	1	1	1	1	0	0	0	0	0	0	0	0	0	0	0	0	0	0	0	0	0	0	0
936	1	11	0	I	0	0	1	0	0	1	0	3. [6;8[	0	2. [53;66[	0	0	0	0	1	1	1	1	1	1	1	1	1	1	1	1	1	1	1	1	1	1	1	0	0	0	0	0	0	0	0	0	0	0
937	1	1	0	I	1	1	0	0	0	1	0	4. >= 8	0	2. [53;66[	0	0	1	0	1	1	1	1	1	1	1	1	1	1	1	1	1	0	0	1	0	1	0	0	0	0	1	0	0	0	0	0	0	0
938	1	5	0	I	1	0	0	0	0	0	0	2. [3;6[	0	3. [66;76[	0	1	1	0	1	1	1	1	1	1	0	0	0	0	0	0	0	0	0	0	0	0	0	0	0	0	0	0	0	0	0	0	0	0
939	0	21	0	I	1	0	0	0	0	0	0	2. [3;6[	0	1. < 53	0	1	1	0	0	0	1	1	0	1	1	1	1	1	1	1	1	1	1	1	1	1	1	1	1	0	0	0	0	0	0	0	0	0
940	0	4	0	I	0	0	0	0	0	0	0	1. < 3	1	3. [66;76[	0	0	1	0	1	1	1	1	1	0	0	0	0	0	0	0	0	0	0	0	0	0	0	0	0	0	0	0	0	0	0	0	0	0
941	0	19	0	I	1	0	0	0	0	0	0	3. [6;8[	0	1. < 53	0	0	1	0	1	1	1	1	1	1	1	1	1	1	1	1	1	1	1	1	1	1	1	1	0	0	0	0	0	0	0	0	0	0
942	1	7	0	I	1	1	1	0	0	0	0	4. >= 8	0	1. < 53	0	0	0	0	1	1	1	1	1	1	1	1	1	1	1	0	0	0	0	0	0	0	0	0	0	0	0	0	0	0	0	0	0	0
943	0	30	0	I	1	1	0	0	0	1	0	1. < 3	0	3. [66;76[	0	0	1	0	1	1	1	1	0	0	0	0	0	0	0	0	0	0	0	0	0	0	0	0	0	0	0	0	0	0	0	0	0	0
944	0	3	0	I	1	0	0	0	0	1	0	4. >= 8	0	2. [53;66[	0	0	1	0	1	1	1	0	0	0	0	0	0	0	0	0	0	0	0	0	0	0	0	0	0	0	0	0	0	0	0	0	0	0
945	0	12	0	I	0	0	0	0	0	1	0	1. < 3	0	1. < 53	0	0	1	0	1	1	1	1	1	1	1	1	1	1	1	1	1	0	0	0	0	0	0	0	0	0	0	0	0	0	0	0	0	0
946	1	1	0	I	1	0	0	0	0	0	0	3. [6;8[	0	1. < 53	0	0	1	0	1	1	1	1	1	1	1	1	1	1	1	1	1	1	1	1	1	1	1	1	1	1	1	1	1	1	1	1	1	1
947	1	9	0	I	1	1	0	0	0	0	0	2. [3;6[	0	1. < 53	0	0	0	0	1	1	1	1	1	1	1	1	1	1	1	1	1	1	1	1	1	1	1	1	1	1	0	0	0	0	0	0	0	0
948	1	1	0	I	0	0	1	0	0	0	0	2. [3;6[	0	1. < 53	0	0	1	0	1	1	1	1	1	1	1	1	1	1	0	0	0	0	0	0	0	0	0	0	0	0	0	0	0	0	0	0	0	0
949	1	5	0	I	1	0	1	0	0	0	0	2. [3;6[	0	2. [53;66[	0	0	1	0	1	1	1	1	1	1	1	1	1	1	1	1	1	1	0	0	0	0	0	0	0	0	0	0	0	0	0	0	0	0
950	1	13	0	F	0	0	0	0	0	1	0	2. [3;6[	0	1. < 53	0	0	1	0	1	1	1	1	1	1	1	0	0	0	0	0	0	0	0	0	0	0	1	1	1	1	1	1	0	0	0	0	0	0
951	0	10	0	F	1	0	0	0	0	0	0	4. >= 8	0	1. < 53	0	1	0	0	1	1	1	1	1	1	1	0	0	0	0	0	0	0	0	0	0	0	0	0	0	0	0	0	0	0	0	0	0	0
952	1	8	1	F	1	0	0	0	1	0	0	3. [6;8[	0	1. < 53	0	0	1	0	1	1	1	0	0	0	0	0	0	1	1	1	1	1	1	1	1	1	1	1	1	1	1	0	0	0	0	0	0	0
953	1	7	0	F	0	0	0	0	0	0	0	4. >= 8	0	3. [66;76[	0	0	1	0	1	1	1	1	1	1	1	1	1	1	1	1	1	1	1	1	1	1	1	1	1	1	1	1	1	1	0	0	0	0
954	1	4	0	F	1	1	0	0	0	0	0	4. >= 8	0	1. < 53	0	1	1	0	1	1	1	1	1	1	1	1	1	1	1	0	0	0	0	0	0	0	0	0	0	0	0	0	0	0	0	0	0	0
955	1	1	0	F	1	1	0	0	0	0	0	1. < 3	0	2. [53;66[	0	1	0	0	1	1	1	1	1	1	1	1	1	1	1	1	1	1	1	1	0	0	0	0	1	0	0	0	0	0	0	0	0	0
956	1	0	0	F	1	1	0	0	0	0	0	3. [6;8[	0	3. [66;76[	0	1	1	0	1	1	1	1	1	1	1	1	1	0	0	0	0	0	0	0	0	0	0	0	0	0	0	0	0	0	0	0	0	0
957	1	8	0	F	0	0	0	0	0	0	0	4. >= 8	0	4. >= 76	0	0	1	0	1	1	1	1	1	1	1	1	0	0	1	1	1	1	1	1	1	0	0	0	0	0	0	0	0	0	0	0	0	0
958	0	30	0	F	0	0	0	0	1	0	0	3. [6;8[	0	3. [66;76[	0	0	1	0	1	1	1	1	1	1	1	1	1	1	1	0	0	0	0	0	0	0	0	0	0	1	0	0	0	0	0	0	0	0
959	1	2	0	F	1	1	0	0	0	1	0	3. [6;8[	1	3. [66;76[	0	0	1	0	1	1	1	1	1	1	1	1	1	1	1	1	1	1	1	1	1	1	1	1	1	0	0	0	0	0	0	1	0	0
960	0	6	0	F	1	0	0	0	0	0	0	3. [6;8[	0	1. < 53	0	1	0	0	0	1	1	1	1	1	1	0	0	0	0	0	0	0	0	0	0	0	0	0	0	0	0	0	0	0	0	0	0	0
961	0	30	0	F	1	0	0	0	0	1	0	2. [3;6[	0	3. [66;76[	0	0	1	0	1	1	1	1	1	1	1	1	1	1	1	1	1	1	0	0	0	0	0	0	0	0	0	0	0	0	0	0	0	0
962	1	4	0	F	1	1	0	0	0	0	0	4. >= 8	0	2. [53;66[	0	1	1	0	1	1	1	1	1	1	1	1	1	0	0	0	0	0	0	0	0	0	0	0	0	0	0	0	0	0	0	0	0	0
963	1	7	0	F	1	0	0	0	0	0	0	3. [6;8[	0	1. < 53	0	1	1	0	1	1	1	1	1	1	1	1	1	1	1	1	1	1	1	1	1	1	1	1	1	0	0	0	0	0	0	0	0	0
964	1	0	0	F	1	1	0	0	0	0	0	4. >= 8	0	1. < 53	0	1	0	0	1	1	1	0	1	1	1	1	0	0	0	0	0	0	0	0	0	0	0	0	0	0	0	0	0	0	0	0	0	0
965	1	4	0	F	1	1	0	0	0	0	0	3. [6;8[	0	2. [53;66[	0	1	0	0	1	1	1	1	1	1	1	1	1	1	1	1	1	1	1	1	1	1	1	1	0	0	0	0	0	0	0	0	0	0
966	0	3	0	F	1	0	0	0	0	1	0	4. >= 8	0	1. < 53	0	0	1	0	1	1	1	1	0	0	0	0	0	0	0	0	0	0	0	0	0	0	0	0	0	0	0	0	0	0	0	0	0	0
967	0	7	0	F	1	1	0	0	0	0	0	4. >= 8	0	1. < 53	0	1	1	0	1	1	1	1	1	1	1	1	0	0	0	0	0	0	0	0	0	0	0	0	0	0	0	0	0	0	0	0	0	0
968	1	5	0	F	0	0	0	0	0	0	0	4. >= 8	0	3. [66;76[	0	1	1	0	1	1	1	1	1	1	1	1	1	1	1	1	1	1	0	0	0	0	0	0	0	0	0	0	0	0	0	0	0	0
969	1	9	1	F	1	1	0	0	1	0	0	4. >= 8	0	2. [53;66[	0	0	0	0	1	1	1	1	1	1	1	1	1	1	1	1	1	1	1	1	1	1	1	1	1	1	1	1	1	1	1	1	1	1
970	1	9	1	F	0	0	1	0	1	0	0	2. [3;6[	0	1. < 53	0	0	0	0	1	1	1	1	1	1	1	1	1	1	1	1	1	1	1	1	1	1	1	1	1	1	1	1	1	1	1	1	1	1
971	0	30	0	F	1	0	0	0	0	1	0	4. >= 8	0	3. [66;76[	0	0	1	0	1	1	1	1	0	0	0	0	0	0	0	0	0	0	0	0	0	0	0	0	0	0	0	0	0	0	0	0	0	0
972	1	0	0	F	1	1	0	0	0	0	0	4. >= 8	1	4. >= 76	0	0	1	0	1	1	1	1	1	1	0	0	0	0	0	0	0	0	0	0	0	0	0	0	0	0	0	0	0	0	0	0	0	0
973	1	12	0	F	1	0	0	0	0	0	0	3. [6;8[	0	1. < 53	0	1	0	0	1	1	1	1	1	1	1	1	1	0	0	0	1	1	1	1	1	1	1	1	1	1	1	1	1	1	1	1	0	0
974	1	5	0	F	1	0	0	0	0	0	0	2. [3;6[	0	1. < 53	0	1	1	0	1	1	1	1	1	1	0	0	0	0	0	0	0	0	0	0	0	0	0	0	0	0	0	0	0	0	0	0	0	0
975	1	5	0	F	1	1	0	0	0	0	0	4. >= 8	1	2. [53;66[	0	1	1	0	1	1	1	1	1	1	1	1	1	1	0	0	0	0	0	0	0	0	0	0	0	0	0	0	0	0	0	0	0	0
976	1	3	1	F	1	1	0	0	0	0	0	2. [3;6[	1	3. [66;76[	0	0	0	0	1	1	1	1	1	0	0	0	0	0	0	0	0	0	0	0	0	0	0	0	0	0	0	0	0	0	0	0	0	0
977	0	30	0	F	0	0	0	0	1	0	0	4. >= 8	0	4. >= 76	0	0	0	0	1	1	1	1	1	1	1	1	1	1	1	1	1	1	0	0	0	0	0	0	0	0	0	0	0	0	0	0	0	0
978	0	30	0	F	0	0	0	0	1	0	0	4. >= 8	0	3. [66;76[	0	0	1	0	1	1	1	1	1	1	1	1	0	0	0	0	0	0	0	0	0	0	0	0	0	0	0	0	0	0	0	0	0	0
979	0	30	0	F	0	1	1	0	0	1	0	2. [3;6[	1	2. [53;66[	0	0	0	0	1	1	1	1	1	0	0	0	0	0	0	0	0	0	0	0	0	0	0	0	0	0	0	0	0	0	0	0	0	0
980	1	21	1	F	0	1	0	0	1	0	0	4. >= 8	1	3. [66;76[	0	0	0	0	1	1	1	1	1	1	1	1	1	1	1	1	1	1	1	1	1	1	1	1	1	1	0	1	1	1	1	1	1	1
981	0	8	0	F	1	1	1	0	0	1	0	4. >= 8	1	1. < 53	0	0	1	0	1	1	1	1	1	1	1	1	1	0	0	0	0	0	0	0	0	0	0	0	0	0	0	0	0	0	0	0	0	0
982	0	4	0	F	1	0	0	0	1	0	0	3. [6;8[	0	4. >= 76	0	0	0	0	1	1	1	1	1	0	0	0	0	0	0	0	0	0	0	0	0	0	0	0	0	0	0	0	0	0	0	0	0	0
983	0	30	0	F	0	0	0	0	0	0	0	3. [6;8[	0	3. [66;76[	0	1	1	0	1	1	1	1	1	1	1	1	1	0	0	0	0	0	0	0	0	0	0	0	0	0	0	0	0	0	0	0	0	0
984	0	7	0	A	1	0	0	0	0	0	0	4. >= 8	0	3. [66;76[	1	0	1	0	1	1	1	1	1	1	1	1	0	0	0	0	0	0	0	0	0	0	0	0	0	0	0	0	0	0	0	0	0	0
985	1	3	0	A	1	0	0	0	1	0	0	4. >= 8	0	1. < 53	0	0	1	0	1	1	1	1	1	1	1	1	1	1	1	0	0	0	0	0	0	0	0	0	0	0	0	0	0	0	0	0	0	0
986	0	30	0	A	1	0	0	0	0	0	0	2. [3;6[	0	1. < 53	1	0	0	0	1	1	1	1	1	1	1	1	1	1	1	1	1	1	1	1	1	0	0	0	0	0	0	0	0	0	0	0	0	0
987	0	30	0	A	1	1	0	0	0	0	0	3. [6;8[	0	2. [53;66[	1	0	1	0	1	1	1	1	1	1	1	1	0	0	0	0	0	0	0	0	0	0	0	0	0	0	0	0	0	0	0	0	0	0
988	1	5	0	A	1	0	0	0	1	0	0	3. [6;8[	0	1. < 53	0	0	0	0	1	1	1	1	1	1	1	1	1	1	1	0	0	0	0	0	0	0	0	0	0	0	0	0	0	0	0	0	0	0
989	1	11	0	A	1	0	0	0	0	1	0	1. < 3	1	3. [66;76[	0	0	0	0	1	1	1	1	1	1	1	1	1	1	1	1	1	1	1	1	1	0	0	0	0	0	0	0	0	0	0	0	0	0
990	0	3	0	A	1	1	0	0	0	0	0	4. >= 8	1	3. [66;76[	1	0	0	0	1	1	1	0	0	0	0	0	0	0	0	0	0	0	0	0	0	0	0	0	0	0	0	0	0	0	0	0	0	0
991	1	0	0	A	0	0	0	0	0	1	0	2. [3;6[	0	3. [66;76[	0	0	1	0	1	1	1	1	1	1	1	1	0	0	0	0	0	0	0	0	0	0	0	0	0	0	0	0	0	0	0	0	0	0
992	0	15	0	A	1	0	0	0	0	0	0	2. [3;6[	0	1. < 53	0	1	1	0	1	1	1	1	1	1	1	1	1	0	0	0	0	0	0	0	0	0	0	0	0	0	0	0	0	0	0	0	0	0
993	0	2	0	A	1	0	0	0	0	0	0	4. >= 8	0	2. [53;66[	1	0	1	0	1	1	1	0	0	0	0	0	0	0	0	0	0	0	0	0	0	0	0	0	0	0	0	0	0	0	0	0	0	0
994	0	2	1	A	1	0	0	0	0	0	0	4. >= 8	0	3. [66;76[	1	0	0	0	1	1	1	0	0	0	0	0	0	0	0	0	0	0	0	0	0	0	0	0	0	0	0	0	0	0	0	0	0	0
995	1	3	0	A	1	0	0	0	0	0	0	3. [6;8[	0	2. [53;66[	0	0	1	0	0	0	0	1	1	1	1	1	1	1	1	1	1	1	1	1	1	1	0	0	0	0	0	0	0	0	0	0	0	0
996	1	7	0	A	1	1	0	0	0	0	0	2. [3;6[	0	1. < 53	0	1	1	0	1	1	1	1	1	1	1	1	1	1	1	1	1	1	1	1	1	1	1	1	1	1	1	0	0	0	0	0	0	0
997	0	30	0	A	1	0	0	0	0	0	0	3. [6;8[	0	1. < 53	1	0	1	0	1	1	1	1	1	1	1	0	0	0	0	0	0	0	0	0	0	0	0	0	0	0	0	0	0	0	0	0	0	0
998	0	30	0	A	0	0	0	0	1	0	0	4. >= 8	0	4. >= 76	0	0	0	0	1	1	1	1	1	1	1	1	1	1	1	1	1	1	1	1	0	0	0	0	0	0	0	0	0	0	0	0	0	0
999	0	3	0	A	1	1	0	0	0	0	0	4. >= 8	0	4. >= 76	0	0	0	0	1	1	1	1	0	0	0	0	0	0	0	0	0	0	0	0	0	0	0	0	0	0	0	0	0	0	0	0	0	0
1000	0	30	0	A	1	0	0	0	0	1	0	4. >= 8	0	3. [66;76[	0	0	1	0	1	1	1	1	1	1	1	1	1	1	1	0	0	0	0	0	0	0	0	0	0	0	0	0	0	0	0	0	0	0
1001	0	2	0	A	1	1	0	0	0	1	0	2. [3;6[	1	4. >= 76	0	0	0	0	1	1	1	0	0	0	0	0	0	0	0	0	0	0	0	0	0	0	0	0	0	0	0	0	0	0	0	0	0	0
1002	0	30	0	A	1	0	0	0	0	1	0	1. < 3	0	1. < 53	0	0	1	0	1	1	1	1	1	1	1	1	0	0	0	0	0	0	0	0	0	0	0	0	0	0	0	0	0	0	0	0	0	0
1003	1	0	0	A	1	1	0	0	0	0	0	3. [6;8[	0	2. [53;66[	0	0	1	0	1	1	1	1	1	0	0	0	0	0	0	0	0	0	0	0	0	0	0	0	0	0	0	0	0	0	0	0	0	0
1004	0	10	0	A	1	0	0	0	1	0	0	4. >= 8	0	3. [66;76[	0	0	0	0	1	1	1	1	1	1	1	1	1	1	1	0	0	0	0	0	0	0	0	0	0	0	0	0	0	0	0	0	0	0
1005	1	2	0	A	1	0	0	0	0	0	0	1. < 3	1	4. >= 76	0	0	1	0	1	1	1	1	1	1	1	1	1	1	1	1	1	1	1	1	1	1	1	1	1	1	1	1	1	1	1	1	1	1
1006	0	9	0	C	0	0	0	0	0	1	0	3. [6;8[	0	4. >= 76	0	0	1	0	1	1	1	1	1	1	1	1	0	0	0	0	0	0	0	0	0	0	0	0	0	0	0	0	0	0	0	0	0	0
1007	0	5	0	C	1	1	0	0	0	1	0	2. [3;6[	0	2. [53;66[	0	0	1	0	1	1	1	1	1	1	0	0	0	0	0	0	0	0	0	0	0	0	0	0	0	0	0	0	0	0	0	0	0	0
1008	0	30	1	C	1	0	0	0	1	0	0	2. [3;6[	0	4. >= 76	0	0	0	0	1	1	1	1	1	1	1	0	0	0	0	0	0	0	0	0	0	0	0	0	0	0	0	0	0	0	0	0	0	0
1009	1	15	0	C	1	0	0	0	0	0	1	2. [3;6[	0	4. >= 76	0	0	0	0	1	1	1	1	1	0	0	0	0	0	0	0	0	0	0	0	1	1	1	1	1	1	1	1	1	1	1	1	1	1
1010	0	30	0	C	0	1	0	0	0	0	0	2. [3;6[	0	2. [53;66[	0	1	0	0	1	1	1	1	1	0	0	0	0	0	0	0	0	0	0	0	0	0	0	0	0	0	0	0	0	0	0	0	0	0
1011	0	30	0	C	1	0	0	0	0	1	0	2. [3;6[	1	1. < 53	0	0	0	0	0	0	0	0	0	1	1	1	1	0	0	0	0	0	0	0	0	0	0	0	0	0	0	0	0	0	0	0	0	0
1012	0	30	0	C	0	0	0	0	0	0	0	2. [3;6[	1	1. < 53	0	1	1	0	1	1	1	1	1	1	1	1	1	0	0	0	0	0	0	1	1	1	1	1	0	0	0	0	0	0	0	0	0	0
1013	1	1	0	C	0	1	0	0	0	0	0	2. [3;6[	0	1. < 53	0	1	1	0	0	1	1	1	1	1	1	1	1	1	1	1	0	0	0	0	0	0	0	0	0	0	0	0	0	0	0	0	0	0
1014	0	30	0	C	0	0	0	0	0	1	0	2. [3;6[	0	2. [53;66[	0	0	0	0	1	1	1	1	1	1	0	0	0	0	0	0	0	0	0	0	0	0	0	0	0	0	0	0	0	0	0	0	0	0
1015	0	8	0	C	0	0	0	0	1	0	0	1. < 3	0	1. < 53	0	0	1	0	1	1	1	1	1	1	1	1	1	0	0	0	0	0	0	0	0	0	0	0	0	0	0	0	0	0	0	0	0	0
1016	0	30	1	C	0	0	0	0	1	0	0	3. [6;8[	0	3. [66;76[	0	0	0	0	1	1	1	1	1	1	1	1	1	0	1	1	1	1	1	1	1	1	1	1	1	1	1	0	0	0	0	0	0	1
1017	0	3	0	C	0	0	0	0	0	1	0	4. >= 8	0	1. < 53	0	0	1	0	1	1	1	1	0	0	0	0	0	0	0	0	0	0	0	0	0	0	0	0	0	0	0	0	0	0	0	0	0	0
1018	1	8	0	C	1	0	1	0	0	1	0	4. >= 8	0	4. >= 76	0	0	0	0	1	1	1	1	1	1	1	1	1	0	0	1	0	0	0	0	0	0	0	0	0	0	0	0	0	0	0	0	0	0
1019	0	2	0	C	1	0	0	0	1	0	0	4. >= 8	0	1. < 53	0	0	0	0	1	1	1	0	0	0	0	0	0	0	0	0	0	0	0	0	0	0	0	0	0	0	0	0	0	0	0	0	0	0
1020	1	17	0	C	1	0	0	0	0	1	0	2. [3;6[	0	2. [53;66[	0	0	1	0	1	1	1	1	1	1	1	1	1	1	1	1	1	1	1	1	1	1	1	1	1	1	1	1	1	1	1	1	1	1
1021	0	30	0	C	0	1	0	0	0	0	1	4. >= 8	1	3. [66;76[	0	0	1	0	1	1	1	1	1	1	0	0	0	0	0	0	0	0	0	0	0	0	0	0	0	0	0	0	0	0	0	0	0	0
1022	1	23	0	C	0	0	0	0	0	1	0	3. [6;8[	0	1. < 53	0	0	1	0	1	1	1	1	1	1	1	1	1	1	1	1	1	1	1	1	1	1	1	1	1	1	1	1	1	1	1	1	1	1
1023	1	10	0	C	0	1	0	0	1	0	0	3. [6;8[	1	1. < 53	0	0	0	0	1	1	1	1	1	1	1	1	1	1	1	1	1	1	1	1	1	1	1	1	1	1	0	0	0	1	1	1	1	1
1024	1	11	0	C	1	0	0	0	1	0	0	4. >= 8	1	4. >= 76	0	0	0	0	1	1	1	1	1	1	1	0	0	0	0	0	0	1	1	1	1	1	1	1	1	0	0	0	0	0	0	0	0	0
1025	0	30	0	C	1	0	0	0	1	0	0	2. [3;6[	0	2. [53;66[	0	0	0	0	1	1	1	1	1	1	1	1	1	1	1	1	0	1	1	1	0	0	0	0	0	0	0	0	0	0	0	0	0	0
1026	0	10	0	C	0	0	0	0	0	1	0	2. [3;6[	0	3. [66;76[	0	0	1	0	1	1	1	1	1	1	1	1	1	1	1	0	0	0	0	0	0	0	0	0	0	0	0	0	0	0	0	0	0	0
1027	0	30	0	C	1	1	0	0	0	1	0	2. [3;6[	0	3. [66;76[	0	0	0	0	1	1	1	1	1	1	0	0	1	1	1	1	1	1	1	0	0	0	0	0	1	1	1	1	1	1	1	1	1	1
1028	0	19	0	C	0	0	0	0	1	0	0	2. [3;6[	1	2. [53;66[	0	0	0	0	1	1	1	1	1	0	0	0	0	0	0	0	0	0	0	0	0	0	0	0	0	0	0	0	0	0	0	0	0	0
1029	0	30	0	C	1	1	0	0	0	0	1	2. [3;6[	1	2. [53;66[	0	0	1	0	0	0	0	0	0	0	0	0	0	0	0	0	0	0	0	0	0	0	0	0	0	0	0	0	0	0	0	0	0	0
1030	0	15	1	C	1	0	0	0	0	0	0	1. < 3	0	3. [66;76[	1	0	0	0	1	1	1	1	1	0	0	0	1	1	1	1	1	1	1	1	0	0	0	0	0	0	0	0	0	0	0	0	0	0
1031	1	2	0	C	1	0	0	0	0	1	0	1. < 3	0	2. [53;66[	0	0	1	0	1	1	1	1	1	0	0	0	0	0	0	0	0	0	0	0	0	0	0	0	0	0	0	0	0	0	0	0	0	0
1032	1	12	1	G	0	0	0	0	0	1	0	3. [6;8[	0	4. >= 76	0	0	1	1	1	1	1	1	0	0	0	0	0	0	0	0	1	1	1	1	1	0	0	0	0	0	0	0	0	0	0	0	0	0
1033	0	30	0	G	1	0	0	1	1	0	0	4. >= 8	0	2. [53;66[	0	0	0	0	1	1	1	1	0	0	0	0	0	0	0	0	0	0	0	0	0	0	0	0	0	0	0	0	0	0	0	0	0	0
1034	0	5	0	A	0	0	0	0	0	0	0	4. >= 8	0	2. [53;66[	0	1	1	0	1	1	1	1	1	1	0	0	0	0	0	0	0	0	0	0	0	0	0	0	0	0	0	0	0	0	0	0	0	0
1035	0	8	0	A	1	1	0	1	0	1	0	4. >= 8	1	2. [53;66[	0	0	0	0	1	1	1	1	1	1	1	0	0	0	0	0	0	0	0	0	0	0	0	0	0	0	0	0	0	0	0	0	0	0
1036	0	5	0	A	0	1	0	0	0	0	0	4. >= 8	1	2. [53;66[	0	1	0	0	1	1	1	1	1	1	0	0	0	0	0	0	0	0	0	0	0	0	0	0	0	0	0	0	0	0	0	0	0	0
1037	1	14	0	A	1	1	1	1	0	0	0	1. < 3	0	2. [53;66[	0	0	0	1	1	1	1	1	1	1	1	1	1	1	1	1	1	1	1	1	1	1	1	1	1	1	1	1	1	1	1	1	1	1
1038	0	9	0	A	1	0	0	0	0	1	0	2. [3;6[	0	4. >= 76	0	0	1	0	1	1	1	0	1	1	1	1	1	1	0	0	0	0	0	0	0	0	0	0	0	0	0	0	0	0	0	0	0	0
1039	1	6	0	A	0	0	1	0	0	0	0	4. >= 8	0	4. >= 76	1	0	0	1	1	1	1	0	0	0	0	1	1	1	1	1	0	0	0	0	0	0	0	0	0	0	0	0	0	0	0	0	0	0
1040	0	3	1	A	1	0	0	0	1	0	0	3. [6;8[	1	4. >= 76	0	0	0	0	1	1	1	0	0	0	0	0	0	0	0	0	0	0	0	0	0	0	0	0	0	0	0	0	0	0	0	0	0	0
1041	1	1	0	A	1	1	0	0	0	1	0	4. >= 8	0	3. [66;76[	0	0	1	0	0	0	1	1	1	1	1	1	1	1	1	0	0	0	0	0	0	1	1	1	1	1	1	1	0	0	0	0	0	0
1042	0	26	0	A	1	0	0	0	0	0	0	4. >= 8	0	2. [53;66[	1	0	1	0	1	1	1	1	1	1	1	1	1	1	1	1	1	1	1	1	1	1	1	1	1	1	1	0	0	0	0	0	0	0
1043	0	19	0	A	0	0	0	0	0	0	0	2. [3;6[	0	1. < 53	0	1	0	0	1	1	1	1	1	1	1	1	0	0	0	0	0	0	0	0	0	0	0	0	0	0	0	0	0	0	0	0	0	0
1044	0	6	0	I	1	1	0	0	1	0	0	2. [3;6[	0	1. < 53	0	0	1	0	1	1	1	1	1	1	0	0	0	0	0	0	0	0	0	0	0	0	0	0	0	0	0	0	0	0	0	0	0	0
1045	0	6	0	I	1	0	0	0	0	0	0	3. [6;8[	0	2. [53;66[	0	1	1	0	1	1	1	1	1	1	1	0	0	0	0	0	0	0	0	0	0	0	0	0	0	0	0	0	0	0	0	0	0	0
1046	1	4	0	I	1	0	0	0	0	1	0	1. < 3	0	1. < 53	0	0	1	0	1	1	1	1	1	1	1	1	1	1	1	1	1	1	1	1	0	0	0	0	0	0	0	0	0	0	0	0	0	0
1047	0	11	0	I	1	0	0	0	0	1	0	2. [3;6[	1	4. >= 76	0	0	1	0	1	1	1	1	1	1	0	0	0	0	0	0	0	0	0	0	0	0	0	0	0	0	0	0	0	0	0	0	0	0
1048	0	30	0	I	0	0	0	1	0	0	0	3. [6;8[	1	3. [66;76[	0	0	1	0	1	1	1	1	1	1	0	0	0	0	0	0	0	0	0	0	0	0	0	0	0	0	0	0	0	0	0	0	0	0
1049	1	5	0	I	1	1	0	1	0	1	0	2. [3;6[	1	3. [66;76[	0	0	0	0	1	1	1	1	1	1	1	1	1	1	1	1	0	0	0	0	0	0	0	0	0	0	0	0	0	0	0	0	0	0
1050	0	30	0	I	0	0	0	0	1	0	0	2. [3;6[	1	4. >= 76	0	0	1	0	1	1	1	1	1	1	1	1	0	0	0	0	0	0	0	0	0	0	0	0	0	0	0	0	0	0	0	0	0	0
1051	1	23	0	I	1	0	0	0	0	0	0	3. [6;8[	0	4. >= 76	0	1	1	0	1	1	1	1	1	1	1	1	1	1	1	1	1	1	0	0	0	0	0	0	0	0	0	1	1	1	1	1	1	1
1052	1	1	0	I	0	0	1	1	0	1	0	1. < 3	1	1. < 53	0	0	0	0	1	1	1	1	1	1	1	1	1	1	1	1	1	1	0	0	0	0	1	0	0	0	0	0	0	0	0	0	0	0
1053	1	5	0	I	0	0	0	1	0	0	0	4. >= 8	0	1. < 53	1	0	1	0	1	1	1	1	1	1	1	1	1	1	0	0	0	0	0	0	0	0	0	0	0	0	0	0	0	0	0	0	0	0
1054	0	6	0	I	0	0	1	0	0	0	0	3. [6;8[	0	4. >= 76	0	0	1	0	1	1	1	1	1	1	1	0	0	0	0	0	0	0	0	0	0	0	0	0	0	0	0	0	0	0	0	0	0	0
1055	1	3	0	I	0	0	0	0	1	0	0	4. >= 8	0	2. [53;66[	0	0	1	0	1	1	1	1	1	1	1	1	1	1	0	0	0	0	0	0	0	0	0	0	0	0	0	0	0	0	0	0	0	0
1056	0	30	0	I	0	0	0	0	0	0	0	3. [6;8[	0	1. < 53	0	0	0	0	1	1	1	1	1	1	1	1	1	1	0	0	0	0	0	0	0	0	0	0	0	0	0	0	0	0	0	0	0	0
1057	1	7	0	D	0	0	0	0	0	1	0	3. [6;8[	0	4. >= 76	0	0	1	0	1	1	1	1	1	1	1	1	0	0	0	0	0	0	0	0	0	0	0	0	0	0	0	0	0	0	0	1	1	0
1058	0	5	1	D	1	0	0	0	1	0	0	3. [6;8[	0	3. [66;76[	0	0	0	0	1	1	1	1	1	1	0	0	0	0	0	0	0	0	0	0	0	0	0	0	0	0	0	0	0	0	0	0	0	0
1059	1	9	0	D	1	1	0	0	0	1	0	3. [6;8[	1	4. >= 76	0	0	1	0	1	1	1	1	1	1	1	1	1	1	1	1	1	1	1	1	1	1	1	0	0	0	0	0	0	0	0	0	0	0
1060	0	15	0	D	0	0	0	0	0	1	0	4. >= 8	0	4. >= 76	0	0	1	0	1	1	1	1	1	1	1	1	1	1	1	1	1	1	1	1	0	0	0	0	0	0	0	0	0	0	0	0	0	0
1061	0	5	0	D	1	0	0	0	0	1	0	4. >= 8	0	4. >= 76	0	0	1	0	1	1	1	1	1	1	0	0	0	0	0	0	0	0	0	0	0	0	0	0	0	0	0	0	0	0	0	0	0	0
1062	0	7	1	D	0	0	0	0	1	0	0	3. [6;8[	0	2. [53;66[	0	0	0	0	1	1	1	1	1	1	1	1	0	0	0	0	0	0	0	0	0	0	0	0	0	0	0	0	0	0	0	0	0	0
1063	0	8	0	D	1	0	0	0	0	0	0	2. [3;6[	0	4. >= 76	0	0	1	0	1	1	1	1	1	1	1	0	0	0	0	0	0	0	0	0	0	0	0	0	0	0	0	0	0	0	0	0	0	0
1064	0	7	0	D	1	0	0	0	1	0	0	2. [3;6[	0	1. < 53	0	0	1	0	1	1	1	1	1	1	1	1	0	0	0	0	0	0	0	0	0	0	0	0	0	0	0	0	0	0	0	0	0	0
1065	0	22	0	D	1	0	0	0	0	1	0	4. >= 8	1	3. [66;76[	0	0	1	0	1	1	1	1	1	1	1	1	1	0	0	0	0	0	0	0	0	0	0	0	0	0	0	0	0	0	0	0	0	0
1066	1	2	0	D	0	0	0	0	0	0	0	2. [3;6[	0	4. >= 76	0	1	1	0	0	0	0	0	0	0	0	0	0	0	0	0	0	0	0	0	0	0	0	0	0	0	0	0	0	0	0	0	0	0
1067	1	13	0	D	1	1	0	0	0	1	0	1. < 3	0	1. < 53	0	0	1	0	1	1	1	1	1	1	1	1	1	1	1	1	1	1	1	1	1	1	1	1	1	1	1	1	1	1	1	1	0	0
1068	1	8	0	D	0	0	1	0	1	0	0	4. >= 8	0	4. >= 76	0	0	1	0	1	1	1	1	1	1	1	0	0	0	0	0	0	0	0	0	0	0	0	0	0	0	0	0	0	0	0	0	0	0
1069	1	16	0	D	0	1	0	0	0	1	0	2. [3;6[	1	3. [66;76[	0	0	1	0	1	1	1	1	1	1	1	1	0	0	0	0	0	0	0	0	0	0	1	1	1	1	1	1	1	0	0	0	0	0
1070	0	17	0	D	1	1	0	0	0	1	0	4. >= 8	1	3. [66;76[	0	0	1	0	1	1	1	1	1	1	1	1	1	1	1	1	1	1	1	1	1	1	0	0	0	0	0	0	0	0	0	0	0	0
1071	1	1	0	D	1	0	0	0	0	0	0	4. >= 8	0	1. < 53	0	1	1	0	0	0	0	0	0	0	0	0	0	0	0	0	0	0	0	0	0	0	0	0	0	0	0	0	0	0	0	0	0	0
1072	0	3	0	A	0	0	0	0	0	0	0	4. >= 8	0	4. >= 76	0	0	1	0	1	0	0	0	0	0	0	0	0	0	0	0	0	0	0	0	0	0	0	0	0	0	0	0	0	0	0	0	0	0
1073	1	12	0	A	1	1	0	0	0	1	0	2. [3;6[	1	4. >= 76	0	0	1	0	1	1	1	1	1	1	1	1	1	1	1	1	1	1	1	1	1	1	1	0	0	0	0	0	0	0	0	0	0	0
1074	1	10	0	A	1	0	0	0	1	0	0	3. [6;8[	1	4. >= 76	0	0	0	0	1	1	1	1	1	1	0	0	0	0	0	0	1	1	1	1	1	1	1	1	0	0	0	0	0	0	0	0	0	0
1075	0	5	0	A	1	0	0	0	0	1	0	1. < 3	0	2. [53;66[	0	0	1	0	1	1	1	1	1	1	0	0	0	0	0	0	0	0	0	0	0	0	0	0	0	0	0	0	0	0	0	0	0	0
1076	0	5	1	A	1	0	0	0	0	0	0	2. [3;6[	1	3. [66;76[	0	0	0	1	1	1	1	1	1	1	0	0	0	0	0	0	0	0	0	0	0	0	0	0	0	0	0	0	0	0	0	0	0	0
1077	1	18	1	A	1	0	0	0	0	0	0	3. [6;8[	0	3. [66;76[	1	0	0	1	1	1	1	1	1	1	1	1	0	0	0	0	0	0	0	0	0	0	1	1	1	1	1	1	1	1	1	1	1	1
1078	0	11	0	A	1	0	0	0	1	0	0	4. >= 8	0	4. >= 76	0	0	1	1	1	1	1	1	1	1	1	1	1	1	1	1	0	0	0	0	0	0	0	0	0	0	0	0	0	0	0	0	0	0
1079	1	19	0	A	0	0	0	0	0	0	0	3. [6;8[	0	1. < 53	0	0	1	0	1	1	1	1	1	0	0	1	1	1	1	1	1	1	0	0	0	0	0	1	1	1	1	1	1	1	1	1	1	1
1080	1	2	0	A	1	0	1	0	0	0	0	1. < 3	0	1. < 53	0	0	1	0	1	0	0	1	1	1	1	1	1	1	1	1	1	1	1	1	1	1	0	0	0	0	0	0	0	0	0	0	0	0
1081	0	30	0	A	1	0	0	0	1	0	0	4. >= 8	0	4. >= 76	0	0	1	1	1	1	1	1	1	1	1	1	1	1	1	1	1	1	1	1	1	1	1	1	1	1	1	1	1	1	1	1	1	1
1082	1	9	0	A	1	0	0	1	0	1	0	3. [6;8[	0	4. >= 76	0	0	1	0	1	1	1	1	1	1	1	0	1	1	1	1	1	1	1	1	1	1	1	1	1	1	1	1	1	1	1	1	1	1
1083	0	11	0	A	1	1	0	0	0	1	0	3. [6;8[	0	1. < 53	0	0	1	0	1	1	1	1	1	1	0	0	0	1	1	1	0	0	0	0	0	0	0	0	0	0	0	0	0	0	0	0	0	0
1084	0	30	0	A	1	1	0	1	0	1	0	2. [3;6[	0	2. [53;66[	0	0	1	0	1	1	1	1	1	1	1	1	1	0	0	0	0	0	0	0	0	0	0	0	0	0	0	0	0	0	0	0	0	0
1085	1	1	0	A	1	0	0	1	0	1	0	3. [6;8[	0	2. [53;66[	0	0	0	1	1	1	1	1	1	1	1	1	0	0	0	0	0	0	0	0	0	0	0	0	0	0	0	0	0	0	0	0	0	0
1086	0	8	0	A	1	1	0	0	0	0	0	2. [3;6[	1	3. [66;76[	0	1	1	1	1	1	1	1	1	1	1	1	1	0	0	0	0	0	0	0	0	0	0	0	0	0	0	0	0	0	0	0	0	0
1087	0	30	1	A	0	0	0	0	0	1	0	3. [6;8[	0	1. < 53	0	0	0	1	1	1	1	1	1	1	1	1	1	1	1	1	1	1	1	1	1	1	1	1	1	1	1	1	1	1	1	1	1	1
1088	0	30	0	A	0	0	0	1	1	0	0	2. [3;6[	0	4. >= 76	0	0	0	0	1	1	1	1	1	1	1	1	1	1	1	1	1	1	1	1	1	1	1	1	1	1	1	1	1	1	1	1	1	1
1089	1	19	0	A	0	1	0	1	1	0	0	4. >= 8	0	1. < 53	0	0	1	0	1	1	1	1	1	1	1	1	1	1	1	1	1	1	1	1	1	1	1	1	1	0	0	0	0	0	0	0	0	0
1090	0	5	0	A	1	0	0	0	0	0	0	4. >= 8	0	4. >= 76	0	1	1	0	1	1	0	0	0	1	0	0	0	0	0	0	0	0	0	0	0	0	0	0	0	0	0	0	0	0	0	0	0	0
1091	0	30	0	A	1	1	0	1	0	1	0	3. [6;8[	0	2. [53;66[	0	0	1	0	1	1	1	1	1	1	1	1	0	0	0	1	1	0	0	0	0	0	0	0	0	0	0	0	0	0	0	0	0	0
1092	0	30	0	A	0	1	0	1	1	0	0	2. [3;6[	0	2. [53;66[	0	0	1	1	1	1	1	1	1	1	1	1	0	0	0	0	0	0	0	0	0	0	0	0	1	0	0	0	0	0	0	0	0	0
1093	0	5	1	A	0	0	0	1	1	0	0	2. [3;6[	0	4. >= 76	0	0	1	1	1	1	1	1	1	1	0	0	0	0	0	0	0	0	0	0	0	0	0	0	0	0	0	0	0	0	0	0	0	0
1094	1	1	0	A	0	1	0	0	0	0	0	3. [6;8[	1	1. < 53	0	1	1	0	1	1	1	1	1	1	1	1	1	1	1	1	1	1	1	0	0	0	0	0	0	0	0	0	0	0	0	0	1	0
1095	0	30	0	A	1	0	0	1	0	1	0	3. [6;8[	0	1. < 53	0	0	0	1	1	1	1	1	1	1	1	0	0	0	0	0	0	0	0	0	0	0	0	0	0	0	0	0	0	0	0	0	0	0
1096	1	8	0	A	1	0	0	0	0	0	0	3. [6;8[	1	3. [66;76[	0	1	1	0	1	1	0	0	0	0	0	0	0	0	0	0	0	1	1	1	1	1	1	1	0	0	0	0	0	0	0	0	0	0
1097	0	30	0	A	0	1	0	1	0	0	0	1. < 3	0	1. < 53	1	0	0	1	1	1	1	1	1	1	1	0	0	0	0	0	0	0	0	0	0	0	0	0	0	0	0	0	0	0	0	0	0	0
1098	0	4	0	A	1	0	0	0	0	1	0	4. >= 8	0	4. >= 76	0	0	0	0	1	1	1	1	1	0	0	0	0	0	0	0	0	0	0	0	0	0	0	0	0	0	0	0	0	0	0	0	0	0
1099	1	8	0	A	0	0	0	0	0	1	0	2. [3;6[	1	4. >= 76	0	0	1	0	0	0	0	0	0	0	1	0	0	0	0	0	0	0	0	0	0	0	0	0	0	0	0	0	0	0	0	0	0	0
1100	0	30	0	A	0	0	0	0	0	1	0	4. >= 8	1	4. >= 76	0	0	1	0	1	1	1	0	0	0	1	0	0	0	0	0	0	1	1	1	1	1	1	1	1	0	0	0	0	0	0	0	0	0
1101	1	4	0	A	0	0	0	1	0	0	0	4. >= 8	0	3. [66;76[	1	0	1	0	1	1	1	1	1	1	1	1	1	1	1	1	1	1	1	1	1	1	1	1	1	1	1	1	1	1	1	1	1	1
1102	1	1	0	A	1	0	0	1	0	0	0	4. >= 8	0	1. < 53	0	1	0	0	1	1	1	1	1	1	1	1	1	1	1	1	1	1	1	1	0	0	0	0	0	0	0	0	0	0	0	0	0	0
1103	1	0	0	A	1	0	0	1	0	0	0	4. >= 8	0	3. [66;76[	0	0	0	0	1	1	1	1	1	1	1	1	0	0	0	1	1	0	0	0	0	0	0	0	0	1	1	1	0	0	0	0	0	0
1104	1	7	0	A	1	1	0	0	0	1	0	4. >= 8	1	4. >= 76	0	0	1	0	0	0	0	0	0	1	1	0	0	1	1	1	1	1	1	1	1	1	1	1	1	1	1	1	1	1	1	0	0	0
1105	1	20	0	A	1	0	1	0	0	1	0	4. >= 8	0	4. >= 76	0	0	0	1	1	1	1	1	1	1	1	1	1	1	1	1	1	1	1	1	1	1	1	1	1	1	1	1	1	1	1	1	1	1
1106	0	13	0	A	1	1	0	0	1	0	0	4. >= 8	0	3. [66;76[	0	0	0	0	1	1	1	1	1	1	1	1	1	1	1	1	0	0	0	0	0	0	0	0	0	0	0	0	0	0	0	0	0	0
1107	0	4	0	A	1	1	0	0	0	0	0	3. [6;8[	0	3. [66;76[	0	0	0	0	0	1	1	0	0	0	0	0	0	0	0	0	0	0	0	0	0	0	0	0	0	0	0	0	0	0	0	0	0	0
1108	1	10	0	A	1	0	0	0	0	1	0	1. < 3	0	3. [66;76[	0	0	1	0	1	1	1	1	1	1	1	1	1	1	1	1	1	1	1	1	1	1	1	1	1	1	1	1	0	0	0	0	0	0
1109	1	2	0	A	0	0	0	0	0	0	0	3. [6;8[	0	2. [53;66[	0	1	0	0	0	0	1	1	1	1	1	1	1	1	1	1	1	1	1	1	1	1	1	1	1	1	1	1	1	0	0	0	0	0
1110	0	30	0	A	1	0	0	0	0	1	0	3. [6;8[	0	2. [53;66[	0	0	1	0	1	1	1	1	1	1	0	0	0	0	0	0	0	0	0	0	0	0	0	0	0	0	0	0	0	0	0	0	0	0
1111	1	5	0	A	0	0	0	0	0	0	0	4. >= 8	0	2. [53;66[	0	1	0	0	1	1	1	1	1	1	1	1	1	1	1	1	1	1	1	1	1	1	0	0	0	0	0	0	0	0	0	0	0	0
1112	0	30	0	A	0	0	0	0	0	1	0	3. [6;8[	0	2. [53;66[	0	0	0	1	1	1	1	0	1	1	1	1	1	1	1	0	0	0	1	1	0	0	0	0	0	0	0	0	0	0	0	0	0	0
1113	1	2	0	A	1	1	0	0	1	0	0	3. [6;8[	0	4. >= 76	0	0	1	0	1	1	1	1	1	1	1	1	1	1	1	1	1	1	1	1	1	1	1	1	1	1	1	1	1	1	1	1	1	1
1114	0	30	0	A	0	0	0	0	0	1	0	1. < 3	0	4. >= 76	0	0	0	0	1	1	1	1	1	1	0	0	0	0	0	0	0	0	0	0	0	0	0	0	0	0	0	0	0	0	0	0	0	0
1115	0	14	0	A	1	0	0	0	0	1	0	1. < 3	1	4. >= 76	0	0	1	1	1	1	1	1	1	1	1	1	1	1	1	1	1	1	0	0	0	0	0	0	0	0	0	0	0	0	0	0	0	0
1116	0	30	0	A	1	0	0	0	0	0	0	2. [3;6[	0	2. [53;66[	0	0	1	0	1	1	1	1	1	0	1	1	1	1	1	1	1	1	1	1	0	0	0	0	0	0	0	0	0	0	0	0	0	0
1117	0	30	0	A	0	0	0	1	0	1	0	1. < 3	0	1. < 53	0	0	1	0	1	1	1	1	1	1	1	1	0	0	0	0	0	0	0	0	0	0	0	0	0	0	0	0	0	0	0	0	0	0
1118	0	30	0	A	1	0	0	0	0	0	0	3. [6;8[	0	1. < 53	0	0	1	0	1	0	0	0	0	0	1	1	1	1	1	1	1	0	0	0	0	0	0	1	1	1	1	1	1	1	1	0	0	0
1119	0	30	0	A	0	1	0	0	0	1	0	4. >= 8	0	1. < 53	0	0	1	0	1	1	1	1	1	1	1	0	0	0	0	0	0	0	0	0	0	0	0	0	0	0	0	0	0	0	0	0	0	0
1120	0	30	0	A	1	1	0	0	0	0	1	4. >= 8	1	2. [53;66[	0	0	1	0	1	1	1	1	1	0	0	0	0	0	0	0	0	0	0	0	0	0	0	0	0	0	0	0	0	0	0	0	0	0
1121	0	9	0	A	1	0	1	0	0	0	0	4. >= 8	0	3. [66;76[	0	0	1	0	1	1	1	1	1	1	1	0	0	0	0	0	0	0	0	0	0	0	0	0	0	0	0	0	0	0	0	0	0	0
1122	0	30	0	A	0	0	1	0	1	0	0	4. >= 8	0	3. [66;76[	0	0	1	0	1	1	1	1	1	1	1	0	0	0	0	0	0	0	0	0	0	0	0	0	0	0	0	0	0	0	0	0	0	0
1123	0	30	0	A	0	0	0	0	0	0	0	2. [3;6[	0	4. >= 76	0	0	1	0	0	0	0	1	1	1	0	0	0	0	0	0	1	1	1	1	1	1	1	1	0	0	0	0	0	1	1	1	1	1
1124	0	30	0	A	0	0	0	0	0	0	0	3. [6;8[	0	2. [53;66[	0	0	0	0	1	1	1	1	1	1	1	1	0	1	0	0	0	0	0	0	0	0	1	1	1	1	1	1	1	0	0	0	0	0
1125	0	30	0	A	1	0	0	0	1	0	0	4. >= 8	0	4. >= 76	0	0	1	0	1	1	1	1	1	1	1	1	1	1	1	1	1	1	0	0	0	0	0	0	0	0	0	0	0	0	0	0	0	0
1126	0	30	1	A	1	0	0	0	0	0	0	3. [6;8[	1	3. [66;76[	0	0	1	0	0	1	1	1	1	1	0	0	0	0	0	0	0	0	0	0	0	0	0	0	0	0	0	0	0	0	0	0	0	0
1127	0	30	0	A	1	0	0	0	0	1	0	4. >= 8	1	1. < 53	0	0	1	0	1	1	1	1	1	1	0	0	0	0	0	0	0	0	0	0	0	0	0	0	0	0	0	0	0	0	0	0	0	0
1128	0	30	0	A	1	0	1	0	0	0	0	4. >= 8	0	1. < 53	0	0	0	0	1	1	1	1	1	1	1	1	1	1	1	1	1	1	1	1	1	1	1	0	0	0	0	0	0	0	0	0	0	0
1129	0	30	0	A	1	0	0	0	0	1	0	4. >= 8	1	3. [66;76[	0	0	1	0	0	1	1	1	1	1	1	1	1	1	1	1	0	0	0	0	0	0	0	0	0	0	0	0	0	0	0	1	1	1
1130	0	16	0	A	0	0	0	1	0	1	0	4. >= 8	0	4. >= 76	0	0	1	0	1	1	1	1	1	1	1	1	1	1	1	0	0	0	0	0	0	0	0	0	0	0	0	0	0	0	0	0	0	0
1131	0	30	0	A	1	0	0	0	0	0	0	4. >= 8	0	1. < 53	0	0	1	0	1	1	1	1	1	1	1	1	1	0	0	0	0	0	0	0	0	0	0	0	0	0	0	0	0	0	0	0	0	0
1132	0	19	0	A	1	0	0	1	0	0	0	3. [6;8[	0	2. [53;66[	0	0	1	0	1	1	1	1	1	1	1	1	1	1	1	1	1	1	0	0	0	0	0	0	0	0	0	0	0	0	0	0	0	0
1133	0	30	0	A	1	0	0	0	1	0	0	2. [3;6[	0	1. < 53	0	0	0	0	1	1	1	1	1	0	0	0	0	0	0	0	0	0	0	0	0	0	0	0	0	0	0	0	0	0	0	0	0	0
1134	0	12	0	A	0	0	0	0	0	0	0	1. < 3	0	3. [66;76[	0	1	1	0	1	1	1	1	1	1	1	1	1	1	1	1	1	0	0	0	0	0	0	0	0	0	0	0	0	0	0	0	0	0
1135	0	30	0	A	0	0	0	0	0	0	0	2. [3;6[	1	2. [53;66[	0	0	0	0	1	1	1	1	1	0	0	0	0	1	1	1	1	1	1	1	1	1	1	1	1	1	1	1	1	1	1	1	1	1
1136	0	18	1	A	1	0	0	0	1	0	0	4. >= 8	0	3. [66;76[	0	0	0	0	1	1	1	1	1	1	1	1	1	1	1	1	0	0	0	0	0	0	0	0	0	0	0	0	0	0	0	0	0	0
1137	0	30	0	A	0	0	0	1	0	1	0	1. < 3	0	1. < 53	0	0	1	0	1	1	1	1	1	1	1	1	0	0	0	0	0	0	0	0	0	0	0	0	0	0	0	0	0	0	0	0	0	0
1138	0	30	0	A	0	0	0	0	0	0	0	4. >= 8	0	2. [53;66[	0	0	1	0	1	1	1	1	1	1	1	1	0	0	0	0	0	0	0	0	0	0	0	0	0	0	0	0	0	0	0	0	0	0
1139	1	7	0	A	0	0	0	0	0	0	0	3. [6;8[	0	1. < 53	0	0	0	0	1	1	1	1	1	1	0	0	1	1	0	0	0	0	0	0	0	0	0	0	0	0	0	0	0	0	0	0	0	0
1140	0	18	1	A	0	0	0	0	1	0	0	2. [3;6[	0	2. [53;66[	0	0	0	0	1	1	1	1	1	1	1	1	1	1	1	1	1	1	1	1	1	1	1	0	0	0	0	0	0	0	0	0	0	0
1141	0	30	0	A	1	0	0	0	0	1	0	2. [3;6[	0	4. >= 76	0	0	0	0	1	1	1	1	1	1	1	0	0	0	0	0	1	1	1	1	1	1	1	1	1	1	1	1	1	1	1	1	1	1
1142	1	11	0	A	0	0	0	0	0	1	0	3. [6;8[	0	2. [53;66[	0	0	0	0	1	1	1	1	1	1	1	0	0	0	0	1	1	1	1	1	1	1	1	1	1	1	1	0	0	0	0	0	0	0
1143	1	8	0	A	0	0	0	0	0	0	0	4. >= 8	0	4. >= 76	0	1	1	0	0	0	0	0	0	0	0	0	0	0	0	1	1	1	1	0	0	0	0	0	0	0	0	0	0	0	0	0	0	0
1144	0	25	0	A	0	0	0	0	0	1	0	3. [6;8[	0	1. < 53	0	0	1	0	1	1	1	1	1	1	1	1	1	1	1	1	1	1	1	1	1	1	1	1	1	1	1	1	1	1	0	0	0	0
1145	1	2	0	A	1	0	1	1	0	0	0	3. [6;8[	0	1. < 53	0	0	0	0	0	0	1	1	1	1	1	1	1	1	1	1	1	0	0	0	1	1	1	1	1	1	1	1	1	1	1	1	1	1
1146	0	14	0	A	0	0	0	0	1	0	0	3. [6;8[	0	1. < 53	0	0	0	0	1	1	1	1	1	1	1	1	0	0	0	0	1	1	1	0	0	0	0	0	0	0	0	0	0	0	0	0	0	0
1147	1	4	0	A	1	0	0	0	0	0	0	3. [6;8[	0	1. < 53	0	1	1	0	1	1	1	1	1	1	1	1	1	1	1	1	1	1	1	1	1	1	1	1	1	1	1	1	1	1	1	1	1	0
1148	1	5	0	A	1	0	1	1	0	0	0	4. >= 8	0	1. < 53	0	0	1	0	1	1	1	1	1	0	1	1	1	1	1	1	1	1	1	1	1	1	1	1	1	1	1	1	1	1	1	1	0	0
1149	0	30	0	A	1	0	0	0	0	0	0	3. [6;8[	0	3. [66;76[	0	0	1	0	1	1	1	1	1	1	1	1	1	1	1	1	1	1	1	1	1	0	0	0	0	0	0	0	0	0	0	0	0	0
1150	0	30	1	A	0	0	0	0	1	0	0	3. [6;8[	0	1. < 53	0	0	0	0	1	1	1	1	1	1	1	1	1	1	1	1	1	1	1	1	1	1	1	1	1	1	1	1	1	1	1	1	1	1
1151	0	16	1	A	1	0	1	0	0	0	0	3. [6;8[	0	1. < 53	0	0	0	1	1	1	1	0	1	1	1	1	1	1	1	1	1	1	1	1	1	0	0	0	0	0	0	0	0	0	0	0	0	0
1152	0	30	0	A	1	0	0	0	1	0	0	4. >= 8	0	2. [53;66[	0	0	1	0	1	1	1	1	1	1	1	1	1	1	1	1	1	1	1	1	1	1	0	0	0	0	0	0	0	0	0	0	0	0
1153	1	1	0	A	1	0	0	0	0	0	0	1. < 3	0	1. < 53	0	1	1	0	0	0	0	0	1	1	1	1	1	1	1	1	1	1	0	0	0	0	0	0	0	0	0	0	0	0	0	0	0	0
1154	0	30	0	A	1	0	0	1	0	1	0	1. < 3	0	1. < 53	0	0	1	0	1	1	1	1	1	1	1	1	1	1	0	0	0	0	0	0	0	0	0	0	0	0	0	0	0	0	0	0	0	0
1155	1	1	0	I	1	0	0	0	0	0	0	4. >= 8	0	2. [53;66[	0	1	1	0	1	1	1	1	1	1	1	1	1	1	1	1	1	1	1	1	1	1	1	1	1	1	1	1	1	1	0	0	0	0
1156	1	8	0	I	1	0	0	1	0	1	0	2. [3;6[	1	3. [66;76[	0	0	1	0	1	1	1	1	1	1	1	1	1	0	1	1	1	1	1	0	1	1	0	0	0	0	0	0	0	0	0	0	0	0
1157	1	8	0	I	0	0	0	0	0	0	0	3. [6;8[	0	1. < 53	1	0	1	0	1	1	1	1	1	1	1	1	1	1	1	1	1	1	1	1	1	1	1	1	1	1	1	1	1	1	1	1	0	0
1158	0	30	0	I	0	1	0	0	0	1	0	3. [6;8[	1	3. [66;76[	0	0	1	0	1	1	1	1	1	0	0	0	0	0	0	0	0	0	0	0	0	0	0	0	0	0	0	0	0	0	0	0	0	0
1159	0	2	0	A	1	0	0	1	0	0	0	4. >= 8	1	3. [66;76[	1	0	1	0	1	1	1	0	0	0	0	0	0	0	0	0	0	0	0	0	0	0	0	0	0	0	0	0	0	0	0	0	0	0
1160	1	10	0	A	1	1	0	0	0	0	0	4. >= 8	0	1. < 53	0	0	1	0	1	1	1	1	1	1	1	1	1	1	1	1	1	1	1	1	1	1	1	1	1	1	1	1	1	0	0	0	0	0
1161	1	16	1	A	0	0	1	0	1	0	0	3. [6;8[	0	1. < 53	0	0	0	0	1	1	1	1	1	1	1	1	1	1	1	1	1	1	1	1	1	1	1	1	1	1	1	1	0	0	0	0	0	0
1162	1	10	1	A	1	1	1	0	0	0	0	4. >= 8	0	3. [66;76[	0	0	1	0	1	1	1	1	1	1	1	1	1	1	1	1	1	1	1	1	1	1	1	1	1	1	0	0	1	1	1	1	1	1
1163	1	0	0	A	1	0	1	1	0	1	0	4. >= 8	0	1. < 53	0	0	1	0	1	1	1	1	1	1	1	1	1	1	1	1	1	1	1	1	0	0	0	0	0	0	0	0	0	0	0	0	0	0
1164	0	6	0	A	0	0	0	1	0	1	0	1. < 3	1	1. < 53	0	0	1	0	1	1	1	1	1	1	1	0	0	0	0	0	0	0	0	0	0	0	0	0	0	0	0	0	0	0	0	0	0	0
1165	0	30	0	A	1	0	0	0	0	1	0	2. [3;6[	1	3. [66;76[	0	0	1	0	1	1	1	1	1	1	1	1	0	0	0	0	1	1	1	1	1	1	1	1	1	1	1	1	1	1	1	1	1	1
1166	1	0	0	A	0	0	0	0	0	0	0	2. [3;6[	0	3. [66;76[	0	0	1	0	1	1	1	1	1	1	1	1	1	1	1	1	1	1	1	1	1	1	1	1	1	0	0	0	0	0	0	0	0	0
1167	0	30	0	A	0	1	0	0	0	0	0	4. >= 8	0	1. < 53	0	1	1	0	1	1	1	1	1	1	1	1	1	1	1	1	1	1	1	0	0	0	0	0	0	0	0	0	0	0	0	0	0	0
1168	0	30	0	A	1	1	0	0	0	1	0	2. [3;6[	1	3. [66;76[	0	0	1	0	1	1	1	1	1	1	1	1	1	0	0	0	0	0	0	0	0	0	0	0	0	0	0	0	0	0	0	0	0	0
1169	0	22	0	A	1	0	0	0	1	0	0	4. >= 8	0	4. >= 76	0	0	1	0	1	1	1	1	1	1	1	1	1	1	1	1	1	1	1	1	1	1	1	1	1	1	1	0	0	0	0	0	0	0
1170	0	8	0	A	0	0	0	1	0	1	0	2. [3;6[	1	4. >= 76	0	0	1	0	1	1	1	1	1	1	1	1	0	0	0	0	0	0	0	0	0	0	0	0	0	0	0	0	0	0	0	0	0	0
1171	0	6	0	A	1	1	0	1	0	1	0	4. >= 8	1	2. [53;66[	0	0	1	0	1	1	1	1	1	1	1	0	0	0	0	0	0	0	0	0	0	0	0	0	0	0	0	0	0	0	0	0	0	0
1172	0	30	0	A	1	1	0	0	0	1	0	2. [3;6[	1	2. [53;66[	0	0	1	0	1	1	1	1	1	1	1	1	1	1	1	1	1	1	1	1	1	1	1	1	1	1	0	0	0	0	0	0	0	0
1173	0	13	0	A	1	0	0	1	0	1	0	4. >= 8	1	3. [66;76[	0	0	1	0	1	0	0	0	0	0	0	0	0	0	1	1	1	1	0	0	0	0	0	0	0	0	0	0	0	0	0	0	0	0
1174	0	30	0	A	1	1	1	0	0	0	0	3. [6;8[	0	2. [53;66[	0	0	1	0	1	1	1	1	1	1	1	1	1	1	1	1	0	0	0	0	0	0	0	0	0	0	0	0	0	0	0	0	0	0
1175	1	11	0	A	0	0	0	0	0	0	0	4. >= 8	1	4. >= 76	0	0	1	0	1	1	1	1	1	1	1	1	0	0	0	1	1	1	1	1	1	1	0	0	0	0	0	0	0	0	1	1	1	1
1176	0	30	0	A	1	0	0	0	0	1	0	4. >= 8	1	2. [53;66[	0	0	1	0	1	1	1	1	1	1	0	0	0	0	0	0	0	0	0	0	0	0	0	0	0	0	0	0	0	0	0	0	0	0
1177	0	30	0	A	1	1	0	0	1	0	0	2. [3;6[	1	3. [66;76[	0	0	1	0	1	1	1	1	1	1	0	0	0	0	0	0	0	0	0	0	0	0	0	0	0	0	0	0	0	0	0	0	0	0
1178	0	3	0	A	0	0	0	1	0	1	0	1. < 3	1	3. [66;76[	0	0	1	0	1	1	1	1	0	0	0	0	0	0	0	0	0	0	0	0	0	0	0	0	0	0	0	0	0	0	0	0	0	0
1179	1	0	0	A	1	1	0	0	0	0	0	4. >= 8	0	1. < 53	0	1	1	0	1	1	1	1	1	1	1	1	1	1	1	1	1	1	1	0	0	0	0	0	0	0	0	0	0	0	0	0	0	0
1180	0	2	0	A	1	0	0	0	1	0	0	4. >= 8	1	3. [66;76[	0	0	1	0	1	1	0	0	0	0	0	0	0	0	0	0	0	0	0	0	0	0	0	0	0	0	0	0	0	0	0	0	0	0
1181	0	28	0	A	1	1	0	0	0	0	1	4. >= 8	1	4. >= 76	0	0	1	0	1	1	1	1	1	1	1	1	1	1	1	1	1	1	1	1	1	1	1	1	1	1	1	1	1	1	1	1	1	0
1182	0	30	0	A	1	0	0	0	0	1	0	3. [6;8[	0	2. [53;66[	0	0	1	0	1	1	1	1	1	1	1	1	1	1	0	0	0	0	0	0	0	0	0	0	0	0	0	0	0	0	0	0	0	0
1183	0	9	0	A	0	0	0	0	0	1	0	4. >= 8	1	4. >= 76	0	0	1	0	1	1	1	1	1	1	1	1	0	0	0	0	0	0	0	0	0	0	0	0	0	0	0	0	0	0	0	0	0	0
1184	0	30	0	A	1	1	1	0	0	0	0	4. >= 8	1	2. [53;66[	0	1	1	0	1	1	0	0	0	0	0	0	1	1	1	1	1	1	1	1	1	1	1	1	1	1	1	1	1	1	1	1	1	1
1185	0	30	0	A	0	1	0	0	0	0	1	1. < 3	1	4. >= 76	0	0	1	0	0	0	0	0	0	0	0	0	0	0	0	0	0	0	0	0	0	0	0	0	0	0	0	0	0	0	0	0	0	0
1186	1	7	0	A	1	1	0	1	0	1	0	3. [6;8[	1	2. [53;66[	0	0	1	0	0	1	1	1	1	1	1	1	1	1	1	1	1	1	1	1	1	1	1	1	1	1	0	0	0	0	0	0	0	0
1187	0	7	0	A	1	1	0	0	1	0	0	3. [6;8[	1	4. >= 76	0	0	1	0	1	1	1	1	1	1	1	1	0	0	0	0	0	0	0	0	0	0	0	0	0	0	0	0	0	0	0	0	0	0
1188	0	30	0	A	1	1	0	1	0	1	0	4. >= 8	1	3. [66;76[	0	0	1	0	1	1	1	1	1	1	0	0	0	0	0	0	0	0	0	0	0	0	0	0	0	0	0	0	0	0	0	0	0	0
1189	0	9	0	A	0	0	0	0	0	0	0	4. >= 8	0	2. [53;66[	0	0	1	0	1	1	1	1	1	1	1	1	0	0	0	0	0	0	0	0	0	0	0	0	0	0	0	0	0	0	0	0	0	0
1190	0	30	0	A	0	1	0	1	0	1	0	3. [6;8[	1	1. < 53	0	0	1	0	1	1	1	1	1	1	1	1	1	1	1	1	1	1	1	1	0	1	1	1	1	1	1	1	1	1	1	1	1	1
1191	0	24	0	A	1	0	0	0	0	0	0	4. >= 8	1	4. >= 76	0	1	1	0	1	1	1	1	1	1	1	0	0	0	0	0	0	0	1	1	1	1	1	1	1	0	0	0	0	0	0	0	0	0
1192	0	30	0	A	0	0	0	0	0	0	0	3. [6;8[	0	4. >= 76	0	1	1	0	1	1	1	1	1	1	1	1	0	0	0	0	0	0	0	0	0	0	0	0	0	0	0	0	0	0	0	0	0	0
1193	0	30	0	A	0	0	0	0	0	0	0	2. [3;6[	0	3. [66;76[	0	0	1	0	1	1	1	1	1	1	0	0	0	0	0	0	0	0	0	0	0	0	0	0	0	0	0	0	0	0	0	0	0	0
1194	0	10	0	A	0	0	0	1	0	1	0	3. [6;8[	1	4. >= 76	0	0	1	0	1	1	1	1	1	0	0	0	1	1	1	0	0	0	0	0	0	0	0	0	0	0	0	0	0	0	0	0	0	0
1195	0	30	0	A	1	1	0	0	0	0	0	4. >= 8	0	3. [66;76[	0	0	1	0	1	1	1	1	1	1	1	0	0	0	0	0	0	0	0	0	0	0	0	0	0	0	0	0	0	0	0	0	0	0
1196	0	3	0	A	0	0	0	0	0	0	0	4. >= 8	0	4. >= 76	0	1	1	0	1	1	1	1	0	0	0	0	0	0	0	0	0	0	0	0	0	0	0	0	0	0	0	0	0	0	0	0	0	0
1197	0	30	0	A	1	1	0	0	0	1	0	3. [6;8[	1	3. [66;76[	0	0	1	0	1	1	1	1	1	1	0	0	0	0	0	0	0	0	0	0	0	0	0	0	0	0	0	0	0	0	0	0	0	0
1198	0	30	0	A	0	0	0	0	1	0	0	4. >= 8	0	3. [66;76[	0	0	1	0	1	1	1	1	1	1	1	1	1	1	0	0	0	0	0	0	0	0	0	0	0	0	0	0	0	0	0	0	0	0
1199	0	7	0	A	1	1	0	0	0	1	0	2. [3;6[	1	2. [53;66[	0	0	1	0	1	1	1	1	1	1	1	1	0	0	0	0	0	0	0	0	0	0	0	0	0	0	0	0	0	0	0	0	0	0
1200	0	3	1	A	0	0	0	0	1	0	0	2. [3;6[	0	2. [53;66[	0	0	0	0	1	1	1	1	0	0	0	0	0	0	0	0	0	0	0	0	0	0	0	0	0	0	0	0	0	0	0	0	0	0
1201	1	2	0	A	1	0	0	0	1	0	0	4. >= 8	0	4. >= 76	0	0	0	0	1	1	1	1	1	1	1	1	1	1	1	1	1	1	1	1	1	1	1	1	1	1	1	1	0	0	0	0	0	0
1202	0	15	1	A	0	0	0	0	1	0	0	4. >= 8	0	4. >= 76	0	0	0	0	1	1	1	1	1	1	1	1	1	1	0	0	0	0	0	0	0	0	0	0	0	0	0	0	0	0	0	0	0	0
1203	1	2	0	A	0	0	0	0	0	1	0	1. < 3	1	3. [66;76[	0	0	0	0	1	1	1	1	1	1	1	1	1	1	1	1	1	1	1	1	1	1	1	1	1	0	0	0	0	0	0	0	0	0
1204	0	17	0	A	1	0	0	0	0	0	0	4. >= 8	0	4. >= 76	0	0	0	0	1	1	1	1	1	1	1	1	1	1	1	1	1	1	1	0	0	0	0	0	0	0	0	0	0	0	0	0	0	0
1205	1	2	0	A	1	0	0	0	1	0	0	4. >= 8	1	4. >= 76	0	0	0	0	1	1	1	1	1	1	1	1	1	1	1	1	1	1	1	1	1	1	1	1	1	1	1	0	0	0	0	0	0	0
1206	0	19	0	A	0	0	0	0	0	1	0	4. >= 8	0	3. [66;76[	0	0	1	0	1	1	1	1	1	1	1	1	1	1	1	1	1	1	1	1	1	1	1	1	0	0	0	0	0	0	0	0	0	0
1207	0	15	0	A	0	0	0	0	0	0	0	4. >= 8	0	4. >= 76	1	0	1	0	1	1	1	1	0	1	1	0	0	0	0	0	0	0	0	0	0	0	0	0	0	0	0	0	0	0	0	0	0	0
1208	0	15	0	A	1	0	0	0	0	0	0	4. >= 8	0	1. < 53	0	1	0	0	0	0	0	0	0	0	0	0	0	0	0	0	0	0	0	0	0	0	0	0	0	0	0	0	0	0	0	0	0	0
1209	0	9	0	A	1	1	1	0	0	1	0	1. < 3	0	3. [66;76[	0	0	0	0	1	1	1	1	1	1	1	1	1	1	0	0	0	0	0	0	0	0	0	0	0	0	0	0	0	0	0	0	0	0
1210	0	7	0	A	1	0	0	0	1	0	0	4. >= 8	0	1. < 53	0	0	1	0	1	1	1	1	1	1	1	1	0	0	0	0	0	0	0	0	0	0	0	0	0	0	0	0	0	0	0	0	0	0
1211	0	8	0	A	1	1	0	0	0	1	0	4. >= 8	0	2. [53;66[	0	0	1	0	1	1	1	1	1	1	1	0	0	0	0	0	0	0	0	0	0	0	0	0	0	0	0	0	0	0	0	0	0	0
1212	0	5	0	A	1	0	0	0	0	0	0	4. >= 8	0	1. < 53	0	0	0	0	1	1	1	1	1	1	0	0	0	0	0	0	0	0	0	0	0	0	0	0	0	0	0	0	0	0	0	0	0	0
1213	1	10	0	H	1	0	0	0	0	0	1	1. < 3	1	3. [66;76[	0	0	1	0	1	1	1	1	1	1	0	0	0	0	1	1	1	1	1	1	1	1	1	1	1	1	1	0	0	0	0	0	0	0
1214	0	30	1	H	1	0	0	0	1	0	0	2. [3;6[	0	4. >= 76	0	0	0	1	1	1	1	1	1	1	1	0	0	0	0	0	0	0	0	0	0	0	0	0	0	0	0	0	0	0	0	0	0	0
1215	1	1	0	H	1	0	1	0	0	0	0	2. [3;6[	0	2. [53;66[	0	0	1	1	0	0	1	1	1	1	1	1	1	1	1	1	1	1	1	1	1	1	1	1	1	1	1	1	1	1	1	1	1	1
1216	0	13	0	H	1	0	0	0	0	0	0	2. [3;6[	1	4. >= 76	1	0	0	1	1	1	1	1	1	1	1	1	1	1	1	1	1	1	0	0	0	0	0	0	0	0	0	0	0	0	0	0	0	0
1217	0	30	0	H	0	0	0	0	0	1	0	2. [3;6[	1	3. [66;76[	0	0	1	0	1	1	1	1	1	1	1	1	1	0	0	0	0	0	0	0	0	0	0	0	0	0	0	0	0	0	0	0	0	0
1218	0	10	0	H	1	1	0	0	0	0	0	2. [3;6[	0	2. [53;66[	0	0	0	0	1	1	1	1	1	1	0	0	0	0	0	0	0	0	0	0	0	0	0	0	0	0	0	0	0	0	0	0	0	0
1219	0	3	0	H	1	0	0	0	1	0	0	3. [6;8[	0	4. >= 76	0	0	0	1	1	1	1	0	0	0	0	0	0	0	0	0	0	0	0	0	0	0	0	0	0	0	0	0	0	0	0	0	0	0
1220	0	20	0	H	0	1	0	0	0	1	0	1. < 3	0	2. [53;66[	0	0	1	1	1	1	1	1	1	0	0	0	0	0	0	0	0	0	0	0	0	0	0	0	0	0	0	0	0	0	0	0	0	0
1221	0	7	0	H	1	0	1	0	1	0	0	3. [6;8[	0	4. >= 76	0	0	0	1	1	1	0	0	0	0	0	0	0	0	0	0	0	0	0	0	0	0	0	0	0	0	0	0	0	0	0	0	0	0
1222	0	5	0	H	1	0	0	0	0	0	0	2. [3;6[	0	4. >= 76	0	0	0	1	1	1	1	1	1	0	0	0	0	0	0	0	0	0	0	0	0	0	0	0	0	0	0	0	0	0	0	0	0	0
1223	0	9	1	H	0	0	0	0	1	0	0	3. [6;8[	0	4. >= 76	0	0	0	1	1	1	1	1	0	0	0	0	0	0	0	0	0	0	0	0	0	0	0	0	0	0	0	0	0	0	0	0	0	0
1224	0	30	0	H	1	0	0	0	0	0	0	3. [6;8[	0	2. [53;66[	0	1	1	0	1	1	1	1	1	1	0	0	0	0	0	0	0	0	0	0	0	0	0	0	0	0	0	0	0	0	0	0	0	0
1225	0	6	1	H	1	0	0	0	1	0	0	2. [3;6[	0	3. [66;76[	0	0	0	1	1	1	1	1	1	1	1	0	0	0	0	0	0	0	0	0	0	0	0	0	0	0	0	0	0	0	0	0	0	0
1226	0	11	1	H	1	1	0	0	1	0	0	2. [3;6[	0	4. >= 76	0	0	0	1	1	1	1	1	1	1	1	1	1	1	0	0	0	0	0	0	0	0	0	0	0	0	0	0	0	0	0	0	0	0
1227	0	15	0	H	0	0	0	0	0	1	0	4. >= 8	1	3. [66;76[	0	0	1	0	0	0	0	0	0	0	0	0	0	0	0	0	0	0	0	0	0	0	0	0	0	0	0	0	0	0	0	0	0	0
1228	0	30	0	H	1	0	0	0	0	1	0	2. [3;6[	1	4. >= 76	0	0	0	0	1	1	1	0	0	0	0	0	0	0	0	0	0	0	0	0	0	0	0	0	0	0	0	0	0	0	0	0	0	0
1229	0	24	0	H	1	1	0	0	0	1	0	1. < 3	0	2. [53;66[	0	0	1	0	1	1	1	1	1	1	1	1	1	1	1	1	0	0	0	0	0	0	0	0	1	1	1	1	1	0	0	0	0	0
1230	0	30	0	H	0	1	0	0	0	1	0	2. [3;6[	1	2. [53;66[	0	0	1	0	0	0	0	0	0	0	0	0	0	1	1	1	1	1	0	0	0	0	0	0	0	0	0	0	0	0	0	0	0	0
1231	0	30	0	H	0	0	1	0	0	0	0	4. >= 8	1	3. [66;76[	0	1	1	0	1	1	1	1	1	1	1	1	1	1	0	0	0	0	0	0	0	0	0	0	0	0	1	1	1	1	1	1	1	1
1232	0	6	0	H	0	0	0	0	1	0	0	3. [6;8[	0	4. >= 76	0	0	1	0	1	1	1	1	1	1	1	0	0	0	0	0	0	0	0	0	0	0	0	0	0	0	0	0	0	0	0	0	0	0
1233	0	7	0	H	0	1	0	0	1	0	0	1. < 3	0	2. [53;66[	0	0	0	1	1	1	1	1	1	1	1	1	0	0	0	0	0	0	0	0	0	0	0	0	0	0	0	0	0	0	0	0	0	0
1234	0	11	0	H	1	0	0	0	1	0	0	2. [3;6[	0	2. [53;66[	0	0	0	0	1	1	1	1	0	0	0	0	0	0	0	0	0	0	0	0	0	0	0	0	0	0	0	0	0	0	0	0	0	0
1235	0	30	1	H	1	1	1	0	1	0	0	4. >= 8	0	3. [66;76[	0	0	0	1	1	1	1	1	1	1	1	1	1	0	1	1	1	1	0	0	0	1	1	1	1	0	0	0	0	0	0	0	0	0
1236	0	3	1	H	1	0	0	0	1	0	0	2. [3;6[	0	4. >= 76	0	0	0	1	1	1	0	0	0	0	0	0	0	0	0	0	0	0	0	0	0	0	0	0	0	0	0	0	0	0	0	0	0	0
1237	0	12	1	H	1	0	0	0	1	0	0	1. < 3	0	2. [53;66[	0	0	0	1	1	1	1	1	0	1	1	1	1	1	1	1	1	0	0	0	0	0	0	0	0	0	0	0	0	0	0	0	0	0
1238	1	23	0	H	1	0	0	0	1	0	0	2. [3;6[	0	1. < 53	0	0	0	1	1	1	1	1	1	1	1	1	1	1	1	1	1	1	1	1	1	1	1	1	1	1	1	1	1	1	0	0	0	0
1239	0	6	1	H	0	0	0	0	1	0	0	2. [3;6[	0	2. [53;66[	0	0	0	1	1	1	1	0	0	0	0	0	0	0	0	0	0	0	0	0	0	0	0	0	0	0	0	0	0	0	0	0	0	0
1240	0	30	1	H	0	0	0	0	1	0	0	1. < 3	0	2. [53;66[	0	0	0	1	1	1	1	1	1	1	1	1	1	0	0	0	0	0	0	0	0	0	0	0	0	0	0	0	0	0	0	0	0	0
1241	0	10	0	H	0	0	0	0	0	0	0	3. [6;8[	0	2. [53;66[	0	0	0	1	1	1	1	1	1	1	1	1	1	1	1	0	0	0	0	0	0	0	0	0	0	0	0	0	0	0	0	0	0	0
1242	0	4	0	H	1	0	0	0	1	0	0	2. [3;6[	0	4. >= 76	0	0	0	1	1	1	1	1	1	0	0	0	0	0	0	0	0	0	0	0	0	0	0	0	0	0	0	0	0	0	0	0	0	0
1243	0	5	0	H	0	0	0	0	1	0	0	4. >= 8	0	4. >= 76	0	0	1	0	1	1	1	1	1	0	0	0	0	0	0	0	0	0	0	0	0	0	0	0	0	0	0	0	0	0	0	0	0	0
1244	1	28	0	H	1	1	0	0	0	0	0	2. [3;6[	0	4. >= 76	0	0	1	0	0	0	0	0	0	1	1	1	1	1	1	1	1	0	0	0	0	0	0	0	0	0	0	0	0	0	0	0	1	1
1245	0	14	0	H	1	1	0	0	0	1	0	2. [3;6[	0	2. [53;66[	0	0	0	1	0	0	0	0	0	0	0	0	0	0	0	0	0	0	0	0	0	0	0	0	0	0	0	0	0	0	0	0	0	0
1246	0	30	0	H	1	0	0	0	0	0	0	3. [6;8[	0	2. [53;66[	0	1	1	0	1	1	0	0	0	0	0	0	0	0	0	0	0	0	0	0	0	0	0	0	0	0	0	0	0	0	0	0	0	0
1247	1	27	0	H	1	0	0	0	0	1	0	2. [3;6[	1	1. < 53	0	0	1	0	0	1	1	1	1	1	1	1	1	1	1	1	0	0	0	0	0	0	0	0	0	0	0	0	0	0	0	1	1	1
1248	0	7	0	H	1	0	0	0	1	0	0	2. [3;6[	0	3. [66;76[	0	0	1	0	1	1	1	0	0	0	0	0	0	0	0	0	0	0	0	0	0	0	0	0	0	0	0	0	0	0	0	0	0	0
1249	0	9	0	H	0	0	0	0	0	0	0	4. >= 8	0	2. [53;66[	0	1	1	0	1	1	1	1	1	1	1	1	1	0	0	0	0	0	0	0	0	0	0	0	0	0	0	0	0	0	0	0	0	0
1250	0	30	0	H	1	1	1	0	1	0	0	2. [3;6[	0	1. < 53	0	0	1	0	1	1	1	1	1	1	1	1	1	1	1	1	1	0	0	0	0	0	0	0	0	0	0	0	0	0	0	0	0	0
1251	0	30	0	H	0	1	1	0	0	0	0	2. [3;6[	0	3. [66;76[	0	1	1	0	1	1	1	1	1	1	1	1	1	1	1	0	0	0	0	0	0	0	0	0	0	0	0	0	0	0	0	0	0	0
1252	0	30	1	H	1	0	0	0	1	0	0	3. [6;8[	0	2. [53;66[	0	0	0	1	1	1	1	1	0	0	0	0	0	0	0	0	0	0	0	0	0	0	1	1	1	1	1	1	1	1	1	1	1	1
1253	0	4	1	H	1	0	0	0	0	1	0	3. [6;8[	1	4. >= 76	0	0	0	1	1	1	1	1	0	0	0	0	0	0	0	0	0	0	0	0	0	0	0	0	0	0	0	0	0	0	0	0	0	0
1254	0	30	1	G	0	0	0	0	1	0	0	4. >= 8	0	4. >= 76	0	0	0	1	1	1	1	1	1	1	0	0	0	1	1	1	0	0	0	0	0	0	0	0	0	0	0	0	0	0	0	0	0	0
1255	0	9	0	G	1	0	0	0	0	1	0	3. [6;8[	0	4. >= 76	0	0	1	0	1	1	1	1	1	1	1	1	1	1	0	0	0	0	0	0	0	0	0	0	0	0	0	0	0	0	0	0	0	0
1256	0	2	1	G	1	0	0	0	1	0	0	2. [3;6[	0	4. >= 76	0	0	0	0	1	1	1	0	0	0	0	0	0	0	0	0	0	0	0	0	0	0	0	0	0	0	0	0	0	0	0	0	0	0
1257	0	30	1	G	1	1	0	1	1	0	0	3. [6;8[	0	3. [66;76[	0	0	0	1	1	1	1	1	1	1	1	0	0	0	0	1	0	0	0	0	0	0	0	0	0	0	0	0	0	0	0	0	0	0
1258	0	30	0	G	1	0	0	0	0	0	0	1. < 3	0	3. [66;76[	0	0	0	0	0	1	1	1	1	1	1	1	0	0	0	0	0	0	0	0	0	0	0	0	0	0	0	0	0	0	0	0	0	0
1259	1	2	0	G	0	0	1	0	0	1	0	1. < 3	0	1. < 53	0	0	0	1	1	1	1	0	0	0	0	0	0	0	0	0	0	0	0	0	0	0	0	0	0	0	0	0	0	0	0	0	0	0
1260	0	16	0	G	1	0	0	0	0	0	0	4. >= 8	0	4. >= 76	0	0	0	0	1	1	1	1	1	0	1	1	1	1	1	1	1	1	1	1	1	0	0	0	0	0	0	0	0	0	0	0	0	0
1261	1	6	0	B	1	0	0	0	0	0	0	2. [3;6[	0	4. >= 76	0	0	0	1	1	1	1	0	0	0	0	1	1	1	1	1	1	0	0	0	0	0	0	0	0	0	0	0	0	0	0	0	0	0
1262	0	30	1	B	0	0	0	0	0	0	0	3. [6;8[	0	4. >= 76	0	0	0	1	0	1	0	0	0	0	0	0	0	0	0	0	1	1	1	1	1	1	1	1	1	1	1	1	1	1	1	1	1	1
1263	1	5	0	B	1	0	0	1	0	1	0	3. [6;8[	1	3. [66;76[	0	0	0	1	1	1	1	1	1	1	1	1	1	1	1	1	1	1	1	1	1	1	1	1	1	1	1	1	1	1	1	1	1	1
1264	1	0	0	B	1	1	0	1	0	0	1	2. [3;6[	1	2. [53;66[	0	0	0	0	1	1	1	1	1	1	1	1	1	1	1	1	1	1	1	0	0	0	0	0	0	0	0	0	0	0	0	0	0	0
1265	0	12	0	B	0	0	0	0	0	0	0	1. < 3	0	2. [53;66[	0	0	0	1	0	0	0	0	0	0	0	1	1	1	1	1	1	0	0	0	0	0	0	0	0	0	0	0	0	0	0	0	0	0
1266	0	7	1	B	0	0	0	0	0	0	0	1. < 3	0	1. < 53	0	0	0	0	1	1	1	1	0	0	0	0	0	0	0	0	0	0	0	0	0	0	0	0	0	0	0	0	0	0	0	0	0	0
1267	1	6	0	B	1	0	1	0	1	0	0	2. [3;6[	0	4. >= 76	0	0	1	0	1	1	1	1	1	1	1	1	1	1	1	1	1	1	1	1	1	1	1	1	1	1	1	1	1	1	1	1	1	1
1268	0	30	1	B	1	0	0	0	1	0	0	2. [3;6[	0	3. [66;76[	0	0	0	1	1	1	1	1	1	1	1	1	1	1	1	1	1	1	1	1	1	1	1	1	0	0	0	0	0	0	1	1	1	1
1269	0	11	1	B	0	0	0	0	1	0	0	2. [3;6[	0	3. [66;76[	0	0	0	1	1	1	1	1	1	1	1	0	0	0	0	0	0	0	0	0	0	0	0	0	0	0	0	0	0	0	0	0	0	0
1270	0	18	0	B	1	1	0	0	0	0	0	1. < 3	0	2. [53;66[	0	0	0	1	1	1	1	1	1	0	0	0	0	0	1	1	1	0	1	1	1	1	1	0	0	0	0	0	0	0	0	0	0	0
1271	0	23	0	B	1	0	0	0	0	0	0	4. >= 8	0	4. >= 76	0	0	0	0	1	1	0	0	0	0	0	0	0	0	0	0	1	1	1	1	1	1	1	1	1	1	0	0	0	0	0	0	0	0
1272	1	23	1	B	0	0	0	0	0	1	0	2. [3;6[	0	4. >= 76	0	0	0	1	1	1	1	1	1	1	1	1	1	1	1	1	1	0	0	0	0	0	0	0	0	0	0	0	1	1	1	1	1	1
1273	1	7	0	B	1	1	0	0	0	0	0	2. [3;6[	0	3. [66;76[	0	0	0	1	1	1	1	1	1	1	1	1	1	1	1	1	1	1	1	1	1	1	1	1	1	1	1	1	1	1	1	1	0	0
1274	0	21	0	B	1	0	0	1	1	0	0	4. >= 8	1	3. [66;76[	0	0	0	0	1	1	1	1	1	1	1	1	1	1	1	1	1	1	1	1	1	1	1	1	1	1	0	0	0	0	0	0	0	0
1275	0	11	1	B	1	0	0	0	1	0	0	2. [3;6[	0	4. >= 76	0	0	0	1	1	1	1	1	1	1	1	1	1	1	1	1	0	0	0	0	0	0	0	0	0	0	0	0	0	0	0	0	0	0
1276	1	8	0	B	1	1	1	1	0	0	0	1. < 3	0	2. [53;66[	0	0	0	1	1	1	1	1	1	1	1	1	1	1	1	1	1	0	0	0	0	0	0	0	0	0	0	0	0	0	0	0	0	0
1277	1	10	0	B	1	0	0	0	1	0	0	2. [3;6[	0	3. [66;76[	0	0	1	1	1	1	1	1	1	1	1	1	1	1	1	1	1	1	1	1	1	1	1	1	1	1	1	1	1	1	1	1	1	1
1278	0	10	0	B	1	0	0	0	1	0	0	2. [3;6[	0	4. >= 76	0	0	0	0	1	1	1	1	1	1	1	1	1	1	1	0	0	0	0	0	0	0	0	0	0	0	0	0	0	0	0	0	0	0
1279	0	4	1	B	0	0	0	0	1	0	0	4. >= 8	0	2. [53;66[	0	0	0	0	1	1	1	1	1	0	0	0	0	0	0	0	0	0	0	0	0	0	0	0	0	0	0	0	0	0	0	0	0	0
1280	0	5	1	B	0	0	0	0	1	0	0	3. [6;8[	0	3. [66;76[	0	0	0	1	1	1	1	1	1	1	0	0	0	0	0	0	0	0	0	0	0	0	0	0	0	0	0	0	0	0	0	0	0	0
1281	0	30	0	B	0	0	0	0	1	0	0	2. [3;6[	0	1. < 53	0	0	0	1	1	1	1	1	1	1	1	1	1	1	1	1	1	1	1	1	1	1	1	1	1	1	1	1	1	1	1	1	1	1
1282	0	8	1	B	0	0	0	0	1	0	0	1. < 3	0	1. < 53	0	0	0	0	1	1	1	1	1	1	1	1	1	0	0	0	0	0	0	0	0	0	0	0	0	0	0	0	0	0	0	0	0	0
1283	0	7	1	B	0	0	0	0	1	0	0	1. < 3	0	4. >= 76	0	0	0	1	1	1	1	1	1	1	0	0	0	0	0	0	0	0	0	0	0	0	0	0	0	0	0	0	0	0	0	0	0	0
1284	1	0	0	B	1	0	0	0	0	0	0	2. [3;6[	0	3. [66;76[	0	0	1	0	1	1	1	1	1	1	1	0	0	0	0	0	0	0	0	0	0	0	0	0	0	0	0	0	0	0	0	0	0	0
1285	0	30	0	B	0	0	0	0	0	0	0	2. [3;6[	0	2. [53;66[	0	0	0	1	1	1	1	1	1	1	1	1	0	0	0	0	0	1	1	1	1	1	1	1	0	0	0	0	0	0	0	0	0	0
1286	0	7	0	B	0	0	0	0	0	0	0	1. < 3	0	4. >= 76	0	0	0	0	1	1	1	1	1	1	1	1	0	0	0	0	0	0	0	0	0	0	0	0	0	0	0	0	0	0	0	0	0	0
1287	0	30	0	B	1	0	0	1	1	0	0	4. >= 8	1	4. >= 76	0	0	0	0	1	1	1	1	1	1	1	1	1	1	1	1	1	1	1	1	1	1	1	1	1	1	1	1	1	1	1	1	1	1
1288	0	16	0	B	1	0	1	0	1	0	0	2. [3;6[	0	4. >= 76	0	0	0	0	1	1	1	1	1	1	1	1	1	1	1	1	1	1	1	1	1	0	0	0	0	0	0	0	0	0	0	0	0	0
1289	1	9	0	B	1	0	1	0	1	0	0	4. >= 8	0	4. >= 76	0	0	0	1	1	1	1	1	1	1	1	1	1	1	1	1	1	1	1	1	1	1	0	0	0	0	0	0	0	0	0	0	0	0
1290	0	3	0	B	0	0	0	0	1	0	0	4. >= 8	0	4. >= 76	0	0	0	1	1	0	0	0	0	0	0	0	0	0	0	0	0	0	0	0	0	0	0	0	0	0	0	0	0	0	0	0	0	0
1291	1	12	0	B	1	0	1	0	0	0	0	1. < 3	0	2. [53;66[	0	0	0	1	1	1	1	1	1	1	1	1	1	1	1	1	1	1	1	1	1	1	1	1	1	1	1	1	1	1	1	1	1	1
1292	1	1	0	B	1	0	0	0	0	0	0	2. [3;6[	0	3. [66;76[	0	0	0	1	1	1	1	1	1	1	1	1	0	0	0	0	0	0	0	0	0	0	0	0	0	0	0	0	0	0	0	0	0	0
1293	0	14	0	B	1	0	0	0	0	0	0	2. [3;6[	0	2. [53;66[	0	0	0	0	1	1	1	1	1	1	1	1	1	0	0	0	0	0	0	0	0	0	0	0	0	0	0	0	0	0	0	0	0	0
1294	0	30	0	B	1	0	0	0	1	0	0	2. [3;6[	0	3. [66;76[	0	0	0	0	1	1	1	1	1	1	1	1	1	1	1	1	1	1	1	1	1	1	1	1	1	1	1	1	1	1	1	1	1	1
1295	0	3	0	B	1	0	0	1	1	0	0	3. [6;8[	0	3. [66;76[	0	0	0	0	1	1	1	1	0	0	0	0	0	0	0	0	0	0	0	0	0	0	0	0	0	0	0	0	0	0	0	0	0	0
1296	1	12	0	B	1	0	0	0	0	0	0	4. >= 8	0	3. [66;76[	0	1	0	0	1	1	1	1	1	1	1	1	1	0	0	0	1	1	1	1	1	0	0	0	0	0	0	0	0	0	0	0	0	0
1297	0	30	0	B	0	0	0	0	0	0	0	2. [3;6[	0	4. >= 76	0	0	0	1	1	1	1	0	0	0	0	0	0	0	1	1	1	1	1	1	1	1	1	1	1	1	1	1	1	1	0	0	0	0
1298	0	26	0	B	1	0	0	0	0	0	0	3. [6;8[	0	4. >= 76	0	0	0	0	1	1	1	1	1	0	0	1	1	1	1	1	1	1	1	1	1	1	1	1	1	1	1	1	1	1	1	0	0	0
1299	0	5	0	B	0	0	0	0	1	0	0	2. [3;6[	0	1. < 53	0	0	0	1	1	1	1	1	1	1	0	0	0	0	0	0	0	0	0	0	0	0	0	0	0	0	0	0	0	0	0	0	0	0
1300	1	7	0	B	1	0	0	0	1	0	0	2. [3;6[	0	2. [53;66[	0	0	0	1	1	1	1	1	1	1	1	1	1	1	1	1	1	1	1	1	1	0	0	0	0	1	1	0	0	1	1	1	1	1
1301	1	2	0	B	1	1	1	0	0	0	0	2. [3;6[	0	1. < 53	0	0	0	1	1	1	0	1	1	1	1	1	1	1	1	1	1	1	1	1	1	1	1	1	1	1	1	1	0	0	0	0	0	0
1302	0	26	1	B	1	1	0	0	1	0	0	2. [3;6[	0	1. < 53	0	0	0	0	1	1	1	1	1	1	1	1	1	1	1	1	1	1	1	1	1	1	0	0	0	0	0	0	0	0	0	0	0	0
1303	0	14	0	B	1	1	0	0	1	0	0	3. [6;8[	0	4. >= 76	0	0	0	1	1	1	1	1	1	1	1	1	1	1	1	1	1	1	1	0	0	0	0	0	0	0	0	0	0	0	0	0	0	0
1304	0	3	1	B	0	0	0	0	1	0	0	2. [3;6[	0	3. [66;76[	0	0	0	1	1	1	1	1	0	0	0	0	0	0	0	0	0	0	0	0	0	0	0	0	0	0	0	0	0	0	0	0	0	0
1305	1	1	0	B	0	0	0	0	0	1	0	1. < 3	1	2. [53;66[	0	0	1	0	0	1	1	1	0	0	0	0	0	0	0	0	0	0	0	0	0	0	0	0	0	0	0	0	0	0	0	0	0	0
1306	0	11	0	B	0	0	0	0	0	0	0	4. >= 8	0	4. >= 76	0	1	1	0	1	1	1	1	1	0	0	0	1	1	1	0	0	0	0	0	0	0	0	0	0	0	0	0	0	0	0	0	0	0
1307	1	0	0	B	1	1	0	0	0	0	0	3. [6;8[	0	1. < 53	0	1	1	0	1	1	1	1	1	1	1	1	1	1	1	1	1	1	1	1	1	1	1	1	1	1	1	1	1	0	0	0	0	0
1308	0	9	0	B	0	0	0	0	1	0	0	2. [3;6[	0	1. < 53	0	0	0	0	1	1	1	1	1	1	1	1	1	1	0	0	0	0	0	0	0	0	0	0	0	0	0	0	0	0	0	0	0	0
1309	0	27	0	B	1	0	0	0	0	0	0	4. >= 8	0	4. >= 76	0	1	0	0	1	1	1	1	1	1	1	1	1	1	1	1	1	1	1	1	1	1	1	1	1	1	1	1	1	1	1	0	0	0
1310	1	6	0	B	0	1	1	1	0	0	0	1. < 3	1	3. [66;76[	0	0	0	0	1	0	1	1	1	1	1	1	1	1	0	0	0	0	0	0	0	0	0	0	0	0	0	0	0	0	0	0	0	0
1311	1	6	0	B	1	1	0	0	0	1	0	2. [3;6[	1	4. >= 76	0	0	0	1	1	1	1	1	1	1	1	1	1	1	1	1	1	0	0	0	0	0	0	0	0	0	0	0	0	0	0	0	0	0
1312	0	24	0	B	1	1	0	1	1	0	0	4. >= 8	0	3. [66;76[	0	0	0	1	1	1	1	1	1	1	1	1	1	1	1	1	1	1	1	1	1	1	1	1	1	1	1	0	0	0	0	0	0	0
1313	0	10	1	B	0	0	0	0	1	0	0	3. [6;8[	0	4. >= 76	0	0	0	1	1	1	1	1	1	1	1	1	1	1	1	0	0	0	0	0	0	0	0	0	0	0	0	0	0	0	0	0	0	0
1314	1	0	0	B	1	1	0	1	0	0	0	2. [3;6[	0	4. >= 76	0	0	0	0	1	1	1	1	1	1	1	1	1	0	0	0	0	0	0	0	0	0	0	0	0	0	0	0	0	0	0	0	0	0
1315	0	4	0	B	1	1	0	1	1	0	0	4. >= 8	0	4. >= 76	0	0	0	1	1	1	1	1	1	0	0	0	0	0	0	0	0	0	0	0	0	0	0	0	0	0	0	0	0	0	0	0	0	0
1316	0	30	0	B	0	0	0	0	0	0	0	1. < 3	0	4. >= 76	0	0	0	0	1	1	1	1	1	1	1	1	1	1	1	1	1	1	1	1	1	1	1	1	1	1	1	1	1	1	1	1	1	1
1317	0	30	0	B	1	1	0	1	0	1	0	2. [3;6[	1	3. [66;76[	0	0	1	0	1	1	1	1	1	1	1	1	1	1	1	1	1	1	1	1	1	1	1	0	1	0	0	0	1	0	0	0	1	1
1318	1	9	0	B	1	0	0	0	0	1	0	3. [6;8[	0	3. [66;76[	0	0	0	0	1	1	1	1	1	1	1	1	1	1	1	1	1	1	1	1	1	1	1	1	1	1	1	1	0	0	0	0	0	0
1319	0	16	1	B	0	0	0	0	1	0	0	4. >= 8	0	2. [53;66[	0	0	0	1	1	1	1	1	1	1	0	0	0	0	0	1	1	1	1	1	1	0	0	0	0	0	0	0	0	0	0	0	0	0
1320	0	15	0	B	1	0	0	0	0	0	0	3. [6;8[	0	4. >= 76	0	0	0	0	1	1	1	1	1	1	0	0	0	0	0	0	0	0	0	0	0	0	0	0	0	0	0	0	0	0	0	0	0	0
1321	1	0	0	B	0	0	0	0	0	1	0	3. [6;8[	0	4. >= 76	0	0	0	0	1	1	1	1	1	1	0	0	0	0	0	0	0	0	0	0	0	0	0	0	0	0	0	0	0	0	0	0	0	0
1322	0	30	0	B	1	1	0	0	0	0	0	1. < 3	0	3. [66;76[	0	0	0	1	1	1	1	1	1	1	1	1	1	1	1	1	1	1	0	0	0	0	1	1	1	1	1	1	1	1	0	0	0	0
1323	0	30	0	B	1	1	0	0	1	0	0	2. [3;6[	0	1. < 53	0	0	1	0	1	1	1	1	1	1	1	1	1	1	1	1	1	1	1	1	1	1	1	1	1	1	1	1	1	1	1	1	1	1
1324	0	30	1	B	1	0	0	0	0	0	0	2. [3;6[	0	1. < 53	0	0	0	0	0	1	1	1	1	1	1	1	1	1	1	1	1	1	1	1	1	1	1	1	1	1	1	1	1	1	1	1	1	1
1325	0	30	0	B	1	1	0	0	0	0	0	3. [6;8[	0	1. < 53	0	0	0	0	1	1	1	1	1	1	1	1	0	0	0	0	0	0	0	1	1	1	1	1	1	1	1	1	1	1	1	1	1	1
1326	1	5	0	B	1	0	0	0	0	0	0	3. [6;8[	0	4. >= 76	0	0	0	1	1	0	0	0	0	1	1	1	1	1	1	1	1	1	1	1	0	0	0	0	0	0	0	0	0	0	0	0	0	0
1327	0	30	1	B	1	0	0	0	1	0	0	4. >= 8	0	3. [66;76[	0	0	0	1	1	1	1	1	1	1	1	1	1	1	1	1	1	1	1	1	1	1	1	1	1	1	1	1	1	1	1	1	1	1
1328	0	15	1	B	0	0	0	0	1	0	0	2. [3;6[	0	4. >= 76	0	0	0	0	1	1	1	1	1	0	0	0	0	0	1	1	1	1	1	1	0	0	0	0	0	0	0	0	0	0	0	0	0	0
1329	0	14	1	B	0	0	0	0	1	0	0	1. < 3	0	1. < 53	0	0	0	0	1	1	1	1	1	1	1	1	1	1	1	1	1	1	1	0	0	0	0	0	0	0	0	0	0	0	0	0	0	0
1330	0	18	1	B	0	0	0	0	1	0	0	1. < 3	0	1. < 53	0	0	0	1	1	1	1	1	1	1	1	1	1	1	1	1	1	1	1	1	1	1	1	0	0	0	0	0	0	0	0	0	0	0
1331	0	15	1	B	0	0	0	0	0	0	0	1. < 3	0	2. [53;66[	0	0	0	1	1	1	1	1	1	1	1	1	1	1	1	1	0	0	0	0	0	0	0	0	0	0	0	0	0	0	0	0	0	0
1332	0	3	0	B	0	0	0	1	0	1	0	2. [3;6[	0	1. < 53	0	0	0	0	1	1	1	1	0	0	0	0	0	0	0	0	0	0	0	0	0	0	0	0	0	0	0	0	0	0	0	0	0	0
1333	1	4	0	B	1	1	1	0	0	0	0	1. < 3	0	2. [53;66[	0	0	0	1	1	1	0	0	1	1	1	1	1	1	1	1	1	1	1	1	1	0	0	0	0	0	0	0	0	0	0	0	0	0
1334	0	16	0	B	0	0	1	0	1	0	0	2. [3;6[	0	1. < 53	0	0	0	1	1	1	1	1	1	1	1	1	1	1	1	1	1	1	1	1	1	0	0	0	0	0	0	0	0	0	0	0	0	0
1335	1	23	0	B	1	1	0	1	1	0	0	4. >= 8	0	2. [53;66[	0	0	0	1	1	1	1	1	1	1	1	1	1	0	0	1	0	0	1	1	1	1	1	1	1	1	1	1	1	1	1	1	1	1
1336	0	13	0	B	1	0	0	0	1	0	0	2. [3;6[	0	4. >= 76	0	0	0	1	1	1	1	1	1	1	0	0	0	0	0	0	0	0	0	0	0	0	0	0	0	0	0	0	0	0	0	0	0	0
1337	0	22	0	B	1	0	1	0	0	0	0	2. [3;6[	0	2. [53;66[	0	0	0	1	1	0	0	0	0	0	0	1	1	1	1	1	1	1	1	1	1	1	1	1	1	1	1	0	0	0	0	0	0	0
1338	1	4	0	B	1	0	0	0	1	0	0	4. >= 8	0	2. [53;66[	0	0	1	1	1	1	1	1	1	1	1	1	1	1	0	0	0	0	0	0	0	0	0	0	0	0	0	0	0	0	0	0	0	0
1339	1	5	1	B	1	0	0	0	0	0	0	4. >= 8	0	3. [66;76[	1	0	0	0	1	1	1	1	1	1	1	1	1	1	1	1	1	1	1	1	1	1	1	1	1	0	1	1	1	1	1	1	1	1
1340	1	25	1	B	1	0	1	1	0	1	0	2. [3;6[	0	1. < 53	0	0	0	1	1	1	1	1	1	1	1	1	1	1	1	1	1	1	1	1	1	1	1	1	1	1	1	0	0	1	1	1	1	1
1341	0	19	1	B	0	1	0	1	1	0	0	1. < 3	0	1. < 53	0	0	0	1	1	1	1	1	1	1	1	1	1	1	1	1	1	1	1	1	1	1	1	1	0	0	0	0	0	0	0	0	0	0
1342	0	10	1	B	0	0	0	0	1	0	0	4. >= 8	0	4. >= 76	0	0	0	0	1	1	1	1	1	1	1	0	0	0	0	0	0	0	0	0	0	0	0	0	0	0	0	0	0	0	0	0	0	0
1343	0	4	0	B	0	0	0	0	1	0	0	3. [6;8[	1	3. [66;76[	0	0	1	0	1	1	1	1	1	0	0	0	0	0	0	0	0	0	0	0	0	0	0	0	0	0	0	0	0	0	0	0	0	0
1344	0	30	0	I	0	0	0	0	0	0	0	1. < 3	0	1. < 53	0	1	1	0	1	1	1	1	1	1	1	1	1	1	1	1	1	1	1	1	1	1	1	0	1	1	1	1	1	0	0	0	0	0
1345	0	12	0	I	1	0	0	0	1	0	0	2. [3;6[	0	3. [66;76[	0	0	1	0	1	1	1	1	1	1	1	1	1	1	1	1	1	0	0	0	0	0	0	0	0	0	0	0	0	0	0	0	0	0
1346	1	0	0	I	0	0	0	0	1	0	0	3. [6;8[	0	1. < 53	0	0	1	0	1	1	1	1	1	1	1	1	1	1	1	0	0	0	0	0	0	0	0	0	0	0	0	0	0	0	0	0	0	0
1347	1	4	0	I	1	1	0	0	1	0	0	2. [3;6[	0	3. [66;76[	0	0	1	0	1	1	1	1	1	1	1	1	0	0	0	0	0	0	0	0	0	0	0	0	0	0	0	0	0	0	0	0	0	0
1348	0	30	0	I	1	0	0	0	1	0	0	4. >= 8	0	3. [66;76[	0	0	0	0	1	1	1	1	1	0	0	0	0	0	0	0	0	0	0	0	0	0	0	0	0	0	0	0	0	0	0	0	0	0
1349	0	30	0	I	1	0	0	0	0	0	0	2. [3;6[	0	1. < 53	0	1	1	0	1	1	1	1	0	0	0	0	0	0	0	0	0	0	0	0	0	0	0	0	0	0	0	0	0	0	0	0	0	0
1350	0	18	0	I	1	1	0	0	0	1	0	2. [3;6[	1	3. [66;76[	0	0	1	0	1	1	1	1	1	1	1	1	1	1	1	1	1	1	1	1	1	0	0	0	0	0	0	0	0	0	0	0	0	0
1351	0	4	0	I	1	1	0	0	0	1	0	1. < 3	1	4. >= 76	0	0	1	0	1	1	1	0	0	0	0	0	0	0	0	0	0	0	0	0	0	0	0	0	0	0	0	0	0	0	0	0	0	0
1352	1	7	0	I	0	0	0	0	1	0	0	4. >= 8	0	3. [66;76[	0	0	1	0	1	1	1	1	1	1	1	1	1	1	1	1	1	1	1	1	0	0	0	0	0	0	0	0	0	0	0	0	0	0
1353	0	30	0	I	0	1	0	0	1	0	0	3. [6;8[	0	2. [53;66[	0	0	1	0	1	1	1	1	1	0	0	0	0	0	0	0	0	0	0	0	0	0	0	0	0	0	0	0	0	0	0	0	0	0
1354	0	30	0	I	1	1	1	0	0	1	0	2. [3;6[	0	1. < 53	0	0	0	0	1	1	1	1	1	1	1	1	1	0	0	0	0	0	0	0	0	0	0	0	0	0	0	0	0	0	0	0	0	0
1355	1	0	0	I	1	0	0	1	0	0	0	1. < 3	0	3. [66;76[	0	1	0	0	1	1	1	1	0	0	0	0	0	0	0	0	0	0	0	0	0	0	0	0	0	0	0	0	0	0	0	0	0	0
1356	1	0	0	I	1	0	0	1	1	0	0	1. < 3	0	1. < 53	0	0	1	0	1	1	1	1	1	0	1	1	1	1	1	1	1	1	1	0	0	0	0	0	0	0	0	0	0	0	0	0	0	0
1357	0	30	0	I	1	1	0	0	1	0	0	4. >= 8	0	3. [66;76[	0	0	0	0	1	1	1	1	1	1	1	1	1	1	1	0	0	0	0	0	0	0	0	0	0	0	0	0	0	0	0	0	0	0
1358	0	30	0	I	0	0	0	1	0	0	0	4. >= 8	0	1. < 53	0	0	1	0	1	1	1	1	1	1	1	1	1	1	1	1	1	1	1	1	0	0	0	1	1	1	0	0	0	0	0	0	0	0
1359	0	30	0	I	1	1	0	0	0	0	0	3. [6;8[	1	1. < 53	0	0	1	0	1	1	1	1	1	1	0	0	0	0	0	0	0	0	0	0	0	0	0	0	0	0	0	0	0	0	0	0	0	0
1360	0	30	0	I	1	1	0	0	0	0	0	1. < 3	0	1. < 53	0	1	0	0	1	1	1	0	0	0	0	0	0	0	0	0	0	0	0	0	0	0	0	0	0	0	0	0	0	0	0	0	0	0
1361	0	30	0	I	1	0	0	0	1	0	0	4. >= 8	1	2. [53;66[	0	0	1	0	1	1	1	1	0	0	0	0	0	0	0	0	0	0	0	0	0	0	0	0	0	0	0	0	0	0	0	0	0	0
1362	0	30	0	I	1	0	0	0	0	1	0	2. [3;6[	0	1. < 53	0	0	0	0	1	1	1	1	1	1	1	1	1	1	1	1	1	1	0	0	0	0	0	0	0	0	0	0	0	0	0	0	0	0
1363	1	9	0	I	1	0	0	0	0	1	0	2. [3;6[	0	3. [66;76[	0	0	1	0	1	1	1	1	1	1	1	1	0	0	0	0	0	0	0	0	0	0	0	0	0	0	0	0	0	0	0	0	0	0
1364	0	13	0	I	0	0	0	0	0	1	0	4. >= 8	0	3. [66;76[	0	0	1	0	1	1	1	1	1	1	1	1	1	1	1	0	1	1	0	0	0	0	0	0	0	0	0	0	0	0	0	0	0	0
1365	0	8	0	I	1	0	0	0	1	0	0	4. >= 8	0	1. < 53	0	0	1	0	1	1	1	1	1	1	1	1	1	0	0	0	0	0	0	0	0	0	0	0	0	0	0	0	0	0	0	0	0	0
1366	1	3	0	I	1	1	0	0	0	0	1	2. [3;6[	1	2. [53;66[	0	0	1	0	1	1	1	1	1	1	1	1	1	1	1	1	1	0	0	1	1	1	1	1	1	1	1	1	1	1	1	1	1	1
1367	0	30	0	I	1	1	0	0	0	1	0	2. [3;6[	1	3. [66;76[	0	0	1	0	1	1	1	1	1	1	1	0	0	0	0	0	0	0	0	0	0	0	0	0	0	0	0	0	0	0	0	0	0	0
1368	0	12	0	I	0	0	0	0	0	1	0	1. < 3	0	1. < 53	0	0	1	0	1	1	1	1	1	1	1	1	1	1	1	1	1	0	0	0	0	0	0	0	0	0	0	0	0	0	0	0	0	0
1369	0	30	0	I	0	0	0	0	0	1	0	4. >= 8	0	1. < 53	0	0	1	0	1	1	1	1	1	1	1	1	1	1	0	0	0	0	0	0	0	0	0	0	0	0	0	0	0	0	0	0	0	0
1370	1	12	0	I	0	1	0	0	0	1	0	2. [3;6[	1	3. [66;76[	0	0	0	0	1	1	1	1	1	1	1	1	1	1	1	1	1	1	1	1	1	1	1	1	1	1	1	1	0	0	0	0	0	0
1371	0	30	0	I	1	0	0	0	0	1	0	2. [3;6[	0	4. >= 76	0	0	0	0	1	1	1	1	1	0	0	0	0	0	0	0	0	0	0	0	0	0	0	0	0	0	0	0	0	0	0	0	0	0
1372	0	4	0	I	1	0	0	1	0	0	0	2. [3;6[	0	1. < 53	0	0	0	0	1	1	1	1	1	0	0	0	0	0	0	0	0	0	0	0	0	0	0	0	0	0	0	0	0	0	0	0	0	0
1373	0	30	0	I	0	0	0	0	0	1	0	1. < 3	0	1. < 53	0	0	0	0	1	1	1	1	1	1	1	1	1	1	1	1	1	1	0	0	0	0	0	0	0	0	0	0	0	0	0	0	0	0
1374	0	30	1	I	1	1	0	1	0	1	0	2. [3;6[	1	1. < 53	0	0	1	0	1	1	0	1	1	1	1	1	1	1	1	1	1	1	1	1	1	1	1	1	1	1	1	1	1	1	1	1	1	1
1375	0	7	0	I	0	0	0	0	0	1	0	1. < 3	1	1. < 53	0	0	1	0	1	1	1	1	1	1	1	1	0	0	0	0	0	0	0	0	0	0	0	0	0	0	0	0	0	0	0	0	0	0
1376	0	30	0	I	1	1	0	1	0	1	0	2. [3;6[	0	2. [53;66[	0	0	1	0	1	1	1	1	1	1	1	1	1	1	1	0	0	0	0	0	0	0	0	0	0	0	0	0	0	0	0	0	0	0
1377	0	9	0	I	0	0	0	0	1	0	0	3. [6;8[	1	2. [53;66[	0	0	1	0	1	1	1	1	1	1	1	0	0	0	0	0	0	0	0	0	0	0	0	0	0	0	0	0	0	0	0	0	0	0
1378	0	30	0	I	0	0	0	0	0	1	0	2. [3;6[	0	2. [53;66[	0	0	1	0	0	0	1	1	1	1	0	0	0	0	0	0	0	0	0	0	0	0	0	0	0	0	0	0	0	0	0	0	0	0
1379	1	4	0	I	1	0	0	0	0	0	1	2. [3;6[	1	3. [66;76[	0	0	1	0	0	0	0	0	0	0	0	1	1	1	1	0	1	1	1	1	1	1	1	1	1	1	1	1	1	0	0	0	0	0
1380	0	11	0	I	1	0	0	0	0	0	0	4. >= 8	0	2. [53;66[	0	0	1	0	1	0	0	0	0	1	1	1	1	1	1	1	0	0	0	0	0	0	0	0	0	0	0	0	0	0	0	0	0	0
1381	1	3	0	I	0	0	0	0	0	0	0	3. [6;8[	0	2. [53;66[	0	1	1	0	1	1	1	1	1	1	1	1	1	0	0	0	0	0	0	0	0	0	0	0	0	0	0	0	0	0	0	0	0	0
1382	1	7	0	I	0	0	0	0	0	1	0	4. >= 8	0	1. < 53	0	0	1	0	0	1	1	1	1	1	1	1	1	1	1	0	0	0	0	0	0	1	1	0	0	0	0	0	0	0	0	0	0	0
1383	0	6	0	I	1	1	0	0	1	0	0	3. [6;8[	0	3. [66;76[	0	0	1	0	1	1	1	1	1	1	1	0	0	0	0	0	0	0	0	0	0	0	0	0	0	0	0	0	0	0	0	0	0	0
1384	1	6	0	I	1	0	0	0	0	1	0	2. [3;6[	1	2. [53;66[	0	0	0	0	1	1	1	0	1	1	1	1	1	1	1	1	1	1	0	0	0	0	0	0	0	0	0	0	0	0	0	0	0	0
1385	0	30	0	I	1	0	0	0	0	1	0	2. [3;6[	0	3. [66;76[	0	0	1	0	1	1	1	1	1	1	1	1	1	1	1	1	1	1	1	1	1	1	1	1	1	1	1	1	1	1	1	1	1	1
1386	0	21	0	I	1	1	0	0	0	1	0	2. [3;6[	0	2. [53;66[	0	0	0	1	1	1	1	1	1	1	1	1	1	1	1	1	1	0	0	0	0	0	0	0	0	0	0	0	0	0	0	0	0	0
1387	0	8	0	I	1	1	0	0	0	0	0	4. >= 8	0	3. [66;76[	0	0	1	0	1	1	1	1	1	1	1	0	0	0	0	0	0	0	0	0	0	0	0	0	0	0	0	0	0	0	0	0	0	0
1388	0	30	0	I	1	0	0	0	0	1	0	3. [6;8[	0	1. < 53	0	0	0	0	1	1	1	1	1	1	1	0	0	1	1	1	1	1	1	0	0	0	0	0	0	0	0	0	0	0	0	0	0	0
1389	0	11	0	I	0	1	0	0	0	1	0	3. [6;8[	0	2. [53;66[	0	0	0	0	1	1	1	1	1	1	1	1	1	1	0	0	0	0	0	0	0	0	0	0	0	0	0	0	0	0	0	0	0	0
1390	0	30	0	I	1	0	0	0	0	0	0	4. >= 8	0	1. < 53	0	1	0	0	1	1	1	1	1	1	1	0	0	0	0	0	0	0	0	0	0	0	0	0	0	0	0	0	0	0	0	0	0	0
1391	0	30	0	I	1	0	0	0	1	0	0	2. [3;6[	0	3. [66;76[	0	0	0	0	1	1	1	1	0	0	0	0	0	0	0	0	0	0	0	0	0	0	0	0	0	0	0	0	0	0	0	0	0	0
1392	1	3	0	I	1	0	0	0	0	1	0	3. [6;8[	0	4. >= 76	0	0	1	0	1	1	1	1	1	1	1	1	1	0	0	0	0	0	0	0	0	0	0	0	0	0	0	0	0	0	0	0	0	0
1393	0	30	0	I	1	0	0	0	0	1	0	3. [6;8[	0	4. >= 76	0	0	1	0	1	1	1	1	1	1	1	1	0	0	0	0	0	0	0	0	0	0	0	0	0	0	0	0	0	0	0	0	0	0
1394	0	30	0	I	0	0	0	0	0	1	0	4. >= 8	1	1. < 53	0	0	0	1	1	1	1	1	1	1	0	0	0	0	0	0	0	0	0	0	0	0	0	0	0	0	0	0	0	0	0	0	0	0
1395	0	4	0	I	0	0	0	0	0	1	0	3. [6;8[	0	2. [53;66[	0	0	1	0	1	1	1	1	1	0	0	0	0	0	0	0	0	0	0	0	0	0	0	0	0	0	0	0	0	0	0	0	0	0
1396	0	23	0	I	1	0	0	0	0	0	0	2. [3;6[	1	2. [53;66[	0	0	1	0	1	1	1	1	1	1	1	1	1	1	1	1	1	1	1	1	1	1	1	1	1	1	1	1	0	0	0	0	0	0
1397	0	30	0	I	1	0	0	0	1	0	0	4. >= 8	0	1. < 53	0	0	1	0	1	1	1	1	1	1	1	0	0	0	0	0	0	0	0	0	0	0	0	0	0	0	0	0	0	0	0	0	0	0
1398	0	7	0	I	1	0	1	0	0	1	0	2. [3;6[	0	4. >= 76	0	0	1	0	1	1	1	1	1	1	1	1	0	0	0	0	0	0	0	0	0	0	0	0	0	0	0	0	0	0	0	0	0	0
1399	1	6	0	I	1	0	0	0	0	1	0	2. [3;6[	0	1. < 53	0	0	1	0	1	1	1	1	1	1	1	1	1	1	1	0	0	0	0	0	0	0	0	0	0	0	0	0	0	0	0	0	0	0
1400	0	24	0	I	1	0	0	0	1	0	0	3. [6;8[	0	2. [53;66[	0	0	0	1	1	1	1	1	1	1	1	1	1	1	1	1	1	0	1	1	1	1	1	1	1	1	1	1	1	0	0	0	0	0
1401	0	4	0	I	0	0	0	0	0	1	0	1. < 3	0	1. < 53	0	0	0	0	1	1	1	1	1	0	0	0	0	0	0	0	0	0	0	0	0	0	0	0	0	0	0	0	0	0	0	0	0	0
1402	0	13	0	I	1	0	0	0	0	1	0	3. [6;8[	0	2. [53;66[	0	0	1	0	1	1	1	1	1	1	1	1	1	1	1	1	1	1	0	0	0	0	0	0	0	0	0	0	0	0	0	0	0	0
1403	0	3	0	I	1	0	0	0	1	0	0	3. [6;8[	0	1. < 53	0	0	1	0	1	1	1	1	0	0	0	0	0	0	0	0	0	0	0	0	0	0	0	0	0	0	0	0	0	0	0	0	0	0
1404	0	8	0	D	1	1	0	0	0	1	0	2. [3;6[	1	2. [53;66[	0	0	0	0	0	0	0	0	0	0	0	0	0	0	0	0	0	0	0	0	0	0	0	0	0	0	0	0	0	0	0	0	0	0
1405	1	8	0	D	1	0	0	0	0	1	0	4. >= 8	0	3. [66;76[	0	0	1	0	1	1	1	1	1	1	1	1	1	1	1	1	1	1	1	1	1	0	0	0	0	0	0	0	0	1	1	1	1	1
1406	1	9	0	D	0	0	0	0	0	0	0	1. < 3	0	4. >= 76	0	0	1	0	0	0	0	0	1	1	1	1	1	1	1	1	1	1	1	0	0	0	0	0	0	0	0	0	0	0	0	0	0	0
1407	1	2	0	D	0	0	0	0	0	0	0	4. >= 8	0	4. >= 76	0	0	1	0	1	1	1	1	1	1	1	1	1	1	1	1	1	1	1	1	1	1	0	0	0	0	0	0	0	0	0	0	0	0
1408	1	6	0	D	1	0	0	0	0	1	0	4. >= 8	0	4. >= 76	0	0	1	0	1	1	1	1	1	1	1	1	1	1	1	1	1	1	1	0	0	0	0	0	0	0	0	0	0	0	0	0	0	0
1409	0	13	0	D	1	1	0	0	0	1	0	3. [6;8[	0	4. >= 76	0	0	1	0	1	1	1	1	1	1	1	1	1	1	1	0	0	0	0	0	0	0	0	0	0	0	0	0	0	0	0	0	0	0
1410	0	14	0	D	0	1	0	0	1	0	0	4. >= 8	0	1. < 53	0	0	1	0	1	1	1	1	1	1	1	1	1	1	1	1	1	1	1	0	0	0	0	0	0	0	0	0	0	0	0	0	0	0
1411	0	16	1	D	0	0	0	0	1	0	0	2. [3;6[	0	4. >= 76	0	0	0	0	1	1	1	1	1	1	1	1	1	1	1	1	1	0	0	0	0	0	0	0	0	0	0	0	0	0	0	0	0	0
1412	0	21	0	D	1	1	0	0	0	1	0	4. >= 8	1	3. [66;76[	0	0	1	0	1	1	1	1	1	1	1	1	1	1	1	1	1	1	1	1	1	1	1	1	1	1	0	0	0	0	0	0	0	0
1413	0	7	0	D	0	0	0	0	0	1	0	1. < 3	0	4. >= 76	0	0	1	0	0	0	0	0	0	0	0	0	0	0	0	0	0	0	0	0	0	0	0	0	0	0	0	0	0	0	0	0	0	0
1414	1	3	0	D	1	1	0	0	0	1	0	1. < 3	0	1. < 53	0	0	1	0	0	0	0	0	0	0	1	1	1	1	1	1	0	0	0	0	0	0	0	0	0	0	0	0	0	0	0	0	0	0
1415	1	8	0	D	1	0	0	0	0	1	0	4. >= 8	0	4. >= 76	0	0	1	0	1	1	1	1	1	1	1	1	1	1	1	1	1	1	1	0	0	0	0	0	0	0	0	0	0	0	0	0	0	0
1416	0	10	0	D	1	1	0	0	1	0	0	4. >= 8	0	3. [66;76[	0	0	1	0	1	1	1	1	1	1	1	1	1	1	1	0	0	0	0	0	0	0	0	0	0	0	0	0	0	0	0	0	0	0
1417	0	15	0	D	0	0	0	0	0	0	0	3. [6;8[	1	4. >= 76	0	1	1	0	1	1	1	1	1	1	1	1	1	1	1	1	0	0	0	0	0	0	0	0	0	0	0	0	0	0	0	0	0	0
1418	1	8	0	D	1	1	0	0	0	1	0	2. [3;6[	1	3. [66;76[	0	0	1	0	1	1	1	1	1	1	1	1	1	1	1	0	0	0	0	1	1	1	1	1	1	1	1	1	1	1	1	1	1	1
1419	0	6	0	D	1	0	0	0	0	0	0	4. >= 8	1	4. >= 76	0	0	0	0	0	0	0	0	0	0	0	0	0	0	0	0	0	0	0	0	0	0	0	0	0	0	0	0	0	0	0	0	0	0
1420	1	20	0	D	1	0	0	0	0	1	0	1. < 3	0	2. [53;66[	0	0	1	0	1	1	1	1	1	1	1	1	1	1	1	1	1	1	1	1	1	1	0	0	0	0	0	1	1	1	1	1	1	0
1421	1	5	0	D	1	0	1	0	0	1	0	4. >= 8	0	3. [66;76[	0	0	1	0	1	1	1	1	1	1	1	1	1	1	0	0	0	0	0	0	0	0	0	0	0	0	0	0	0	0	0	0	0	0
1422	1	9	0	D	1	1	0	0	0	1	0	1. < 3	0	2. [53;66[	0	0	1	0	1	1	1	1	1	1	1	1	1	0	0	1	1	0	0	0	0	0	0	0	0	0	0	0	0	0	0	0	0	0
1423	1	5	0	D	0	0	0	0	0	0	1	2. [3;6[	1	4. >= 76	0	0	1	0	1	1	1	1	1	1	1	1	1	1	1	1	1	1	1	1	1	1	0	0	0	0	0	0	0	0	0	0	0	0
1424	0	5	0	D	1	1	0	0	0	1	0	2. [3;6[	1	3. [66;76[	0	0	1	0	1	1	1	1	1	1	0	0	0	0	0	0	0	0	0	0	0	0	0	0	0	0	0	0	0	0	0	0	0	0
1425	0	4	0	D	0	0	0	0	0	0	0	2. [3;6[	1	4. >= 76	0	0	1	0	1	1	1	1	1	0	0	0	0	0	0	0	0	0	0	0	0	0	0	0	0	0	0	0	0	0	0	0	0	0
1426	0	30	0	D	1	1	0	0	0	1	0	2. [3;6[	0	1. < 53	0	0	1	0	1	1	1	1	1	1	1	1	1	0	0	0	0	0	0	0	0	0	0	0	0	0	0	0	0	0	0	0	0	0
1427	1	6	0	D	1	0	0	0	0	0	0	4. >= 8	0	3. [66;76[	0	1	1	0	1	1	1	1	1	1	1	1	1	1	0	0	0	0	0	0	0	0	0	0	0	0	0	0	0	0	0	0	0	0
1428	1	4	0	D	1	0	0	0	0	1	0	2. [3;6[	0	4. >= 76	0	0	1	0	1	1	1	1	1	1	1	1	1	1	0	0	0	0	0	0	0	0	0	0	0	0	0	0	0	0	0	0	0	0
1429	0	5	0	D	0	0	0	0	0	0	0	4. >= 8	0	4. >= 76	0	0	0	0	1	1	1	1	1	1	0	0	0	0	0	0	0	0	0	0	0	0	0	0	0	0	0	0	0	0	0	0	0	0
1430	0	30	0	D	0	0	0	0	1	0	0	4. >= 8	0	1. < 53	0	0	0	0	1	1	1	1	1	1	0	0	0	0	0	0	0	0	0	0	0	0	0	0	0	0	0	0	0	0	0	0	0	0
1431	0	8	0	D	1	1	0	0	0	1	0	2. [3;6[	0	3. [66;76[	0	0	1	0	1	1	1	1	1	1	1	1	1	0	0	0	0	0	0	0	0	0	0	0	0	0	0	0	0	0	0	0	0	0
1432	1	1	0	D	1	1	0	0	0	0	0	3. [6;8[	1	3. [66;76[	0	1	1	0	1	1	1	1	1	1	1	0	0	0	1	1	1	1	1	1	1	1	1	1	1	1	0	0	0	0	0	0	0	0
1433	0	5	0	D	1	0	0	0	0	1	0	3. [6;8[	0	1. < 53	0	0	1	0	1	1	1	1	1	1	0	0	0	0	0	0	0	0	0	0	0	0	0	0	0	0	0	0	0	0	0	0	0	0
1434	1	9	1	D	0	0	0	0	0	0	0	2. [3;6[	0	4. >= 76	0	0	0	1	1	1	1	1	1	1	1	1	1	1	1	0	0	0	0	0	0	0	0	0	0	0	0	0	0	0	0	0	0	0
1435	0	10	0	D	1	0	0	0	0	1	0	3. [6;8[	0	1. < 53	0	0	1	0	1	1	1	1	1	1	1	1	0	0	0	0	0	0	0	0	0	0	0	0	0	0	0	0	0	0	0	0	0	0
1436	0	16	0	D	1	1	0	0	0	1	0	2. [3;6[	1	2. [53;66[	0	0	1	0	1	1	1	1	1	1	0	0	0	0	0	0	0	0	0	0	0	0	0	0	0	0	0	0	0	0	0	0	0	0
1437	1	8	0	D	0	1	0	0	0	1	0	3. [6;8[	0	2. [53;66[	0	0	1	0	1	1	1	1	1	1	1	1	1	1	1	1	1	1	1	1	1	1	1	0	0	0	0	0	0	0	0	0	0	0
1438	0	2	0	D	1	0	0	0	0	1	0	2. [3;6[	1	4. >= 76	0	0	0	0	1	1	1	0	0	0	0	0	0	0	0	0	0	0	0	0	0	0	0	0	0	0	0	0	0	0	0	0	0	0
1439	0	11	0	D	1	1	0	0	0	1	0	2. [3;6[	0	3. [66;76[	0	0	1	0	1	1	1	1	1	1	1	1	0	0	0	0	0	0	0	0	0	0	0	0	0	0	0	0	0	0	0	0	0	0
1440	0	18	0	D	1	0	0	0	0	1	0	4. >= 8	0	4. >= 76	0	0	0	0	1	1	1	1	1	1	1	1	0	0	0	0	0	0	0	0	0	0	0	0	0	0	0	0	0	0	0	0	0	0
1441	1	23	0	D	0	0	0	0	0	0	0	3. [6;8[	1	3. [66;76[	0	0	1	0	1	1	1	1	1	1	1	1	1	1	0	0	0	0	0	0	0	0	0	0	0	0	0	0	1	1	1	1	1	1
1442	0	14	0	D	1	1	1	0	0	1	0	2. [3;6[	0	3. [66;76[	0	0	1	0	1	1	1	1	1	1	1	1	1	1	1	0	0	0	0	0	0	0	0	0	0	0	0	0	0	0	0	0	0	0
1443	1	5	0	D	0	0	0	0	0	1	0	3. [6;8[	1	4. >= 76	0	0	0	0	1	1	1	1	1	1	1	1	1	1	1	1	0	0	0	0	0	0	0	0	0	0	0	0	0	0	0	0	0	0
1444	1	12	0	D	0	0	0	0	1	0	0	3. [6;8[	0	2. [53;66[	0	0	1	0	1	1	1	1	1	1	1	1	1	0	0	1	1	1	1	1	1	0	0	0	0	0	0	0	0	0	0	0	0	0
1445	0	26	1	D	0	0	0	0	0	1	0	2. [3;6[	0	4. >= 76	0	0	0	0	1	1	1	1	1	1	1	1	1	1	1	1	1	1	1	1	1	1	1	1	1	1	1	1	1	1	1	0	0	0
1446	1	1	0	D	1	0	0	0	0	0	0	4. >= 8	0	4. >= 76	0	0	1	0	0	1	1	1	1	1	1	0	0	0	0	0	0	0	0	0	0	0	0	0	0	0	0	0	0	0	0	0	0	0
1447	0	15	0	D	0	0	0	0	0	1	0	4. >= 8	0	4. >= 76	0	0	1	0	0	0	0	0	0	0	0	0	1	1	1	1	1	1	1	1	0	0	0	0	0	0	0	0	0	0	0	0	0	0
1448	1	2	0	D	0	1	0	0	0	0	1	2. [3;6[	1	3. [66;76[	0	0	1	0	1	1	1	1	1	1	1	1	1	1	1	1	1	1	1	1	1	1	1	0	0	0	0	0	0	0	0	0	0	0
1449	0	4	1	D	0	0	0	0	1	0	0	3. [6;8[	0	1. < 53	0	0	0	0	1	1	1	1	1	0	0	0	0	0	0	0	0	0	0	0	0	0	0	0	0	0	0	0	0	0	0	0	0	0
1450	0	12	0	D	1	1	0	0	0	1	0	4. >= 8	1	3. [66;76[	0	0	1	0	1	1	1	1	1	1	1	0	0	0	0	0	0	0	0	0	0	0	0	0	0	0	0	0	0	0	0	0	0	0
1451	0	8	0	D	1	0	0	0	0	0	0	4. >= 8	0	4. >= 76	0	1	1	0	1	1	1	1	1	1	1	1	1	0	0	0	0	0	0	0	0	0	0	0	0	0	0	0	0	0	0	0	0	0
1452	0	7	0	D	1	1	0	0	0	1	0	2. [3;6[	0	4. >= 76	0	0	1	0	1	1	1	1	1	1	1	1	0	0	0	0	0	0	0	0	0	0	0	0	0	0	0	0	0	0	0	0	0	0
1453	0	4	0	D	0	0	0	0	0	1	0	2. [3;6[	0	2. [53;66[	0	0	1	0	0	0	0	0	0	0	0	0	0	0	0	0	0	0	0	0	0	0	0	0	0	0	0	0	0	0	0	0	0	0
1454	1	4	0	D	0	1	0	0	1	0	0	4. >= 8	1	4. >= 76	0	0	1	0	1	1	1	1	1	1	1	1	1	1	1	1	1	1	1	0	0	0	0	0	0	0	0	0	0	0	0	0	0	0
1455	0	9	0	D	1	1	0	0	1	0	0	4. >= 8	0	1. < 53	0	0	1	0	1	1	1	1	1	0	0	0	0	0	0	0	0	0	0	0	0	0	0	0	0	0	0	0	0	0	0	0	0	0
1456	1	9	0	D	1	1	1	0	0	1	0	4. >= 8	0	2. [53;66[	0	0	1	0	1	1	1	1	1	1	1	1	1	1	1	1	1	1	1	1	1	1	1	1	1	1	1	1	1	1	1	1	1	1
1457	0	6	0	D	0	0	0	0	1	0	0	4. >= 8	0	4. >= 76	0	0	0	0	1	1	1	1	1	1	1	0	0	0	0	0	0	0	0	0	0	0	0	0	0	0	0	0	0	0	0	0	0	0
1458	0	8	0	D	0	1	0	0	0	0	0	3. [6;8[	0	1. < 53	0	1	0	0	1	1	1	1	1	1	1	1	1	0	0	0	0	0	0	0	0	0	0	0	0	0	0	0	0	0	0	0	0	0
1459	1	7	0	D	0	0	0	0	0	0	0	3. [6;8[	0	3. [66;76[	0	1	1	0	0	0	1	1	1	1	1	1	1	1	1	1	1	0	0	0	0	0	0	0	0	0	0	0	0	0	0	0	0	0
1460	1	15	0	D	1	0	0	0	0	0	0	3. [6;8[	0	4. >= 76	0	1	1	0	1	1	1	1	1	1	1	1	1	1	1	1	1	1	1	1	1	1	1	1	1	1	1	1	0	0	0	0	0	0
1461	1	8	0	D	0	0	0	0	0	0	0	4. >= 8	0	4. >= 76	0	1	1	0	1	1	1	1	1	1	0	0	0	0	0	1	1	1	1	1	1	1	1	1	0	0	0	0	0	0	0	0	0	0
1462	0	13	0	D	1	0	0	0	0	0	0	3. [6;8[	0	3. [66;76[	0	1	1	0	1	1	1	1	1	1	1	1	1	0	0	0	0	0	0	0	0	0	0	0	0	0	0	0	0	0	0	0	0	0
1463	1	1	0	D	0	0	0	0	0	1	0	2. [3;6[	1	4. >= 76	0	0	1	0	0	0	1	1	1	1	1	1	1	1	0	0	1	0	0	0	0	0	0	0	0	0	0	0	0	0	0	0	0	0
1464	1	7	0	D	1	0	0	0	0	1	0	2. [3;6[	0	3. [66;76[	0	0	1	0	1	1	1	1	1	1	1	0	0	1	1	1	1	1	1	0	0	0	0	0	0	0	0	0	0	0	0	0	0	0
1465	1	1	0	D	0	0	0	0	0	0	0	4. >= 8	0	4. >= 76	0	0	0	0	1	1	1	1	1	1	1	1	1	1	1	1	1	1	1	1	1	1	1	1	0	0	0	0	0	0	0	0	0	0
1466	0	2	0	D	1	0	0	0	1	0	0	4. >= 8	0	4. >= 76	0	0	0	0	1	1	1	0	0	0	0	0	0	0	0	0	0	0	0	0	0	0	0	0	0	0	0	0	0	0	0	0	0	0
1467	1	6	0	D	1	1	0	0	1	0	0	3. [6;8[	0	3. [66;76[	0	0	0	0	1	1	1	1	1	1	0	1	1	1	1	0	0	0	0	0	0	0	0	0	0	0	0	0	0	0	0	0	0	0
1468	0	4	0	D	0	1	0	0	0	1	0	2. [3;6[	0	1. < 53	0	0	1	0	1	1	1	1	1	0	0	0	0	0	0	0	0	0	0	0	0	0	0	0	0	0	0	0	0	0	0	0	0	0
1469	1	4	0	D	1	0	0	0	0	1	0	2. [3;6[	0	2. [53;66[	0	0	1	0	0	0	0	0	1	1	1	1	1	1	1	0	0	0	0	0	0	0	1	1	0	0	0	0	0	0	0	0	0	0
1470	0	30	0	D	1	0	0	0	0	0	0	2. [3;6[	0	3. [66;76[	0	0	1	0	1	1	1	1	1	1	1	1	1	1	1	1	1	0	0	0	0	0	0	0	0	0	0	0	1	1	1	1	1	1
1471	0	6	0	D	0	1	0	0	0	1	0	4. >= 8	1	4. >= 76	0	0	1	0	1	1	1	1	1	1	1	0	0	0	0	0	0	0	0	0	0	0	0	0	0	0	0	0	0	0	0	0	0	0
1472	0	9	1	D	1	0	0	0	1	0	0	2. [3;6[	0	4. >= 76	0	0	0	0	1	1	1	1	1	1	1	1	1	1	0	0	0	0	0	0	0	0	0	0	0	0	0	0	0	0	0	0	0	0
1473	1	0	0	D	0	1	0	1	0	0	0	2. [3;6[	0	2. [53;66[	0	1	1	0	1	1	1	1	1	1	1	1	1	1	1	0	0	0	0	0	0	0	0	0	0	0	0	0	0	0	0	0	0	0
1474	1	5	0	D	0	1	0	0	0	1	0	1. < 3	1	4. >= 76	0	0	1	0	1	1	1	1	1	1	1	1	1	1	1	1	1	1	0	0	0	0	0	0	0	0	0	1	1	1	0	0	0	0
1475	1	5	0	D	1	1	0	0	0	1	0	4. >= 8	1	2. [53;66[	0	0	1	0	1	1	1	1	1	1	1	1	1	1	1	1	1	1	1	1	1	1	1	1	1	1	1	1	1	1	1	1	1	1
1476	0	30	1	D	1	0	0	0	1	0	0	3. [6;8[	0	3. [66;76[	0	0	0	0	1	1	1	1	1	1	1	0	0	0	0	0	0	0	0	0	0	0	0	0	0	0	0	0	0	0	0	0	0	0
1477	0	2	0	D	1	1	0	0	0	0	0	4. >= 8	0	4. >= 76	1	0	0	0	1	1	1	0	0	0	0	0	0	0	0	0	0	0	0	0	0	0	0	0	0	0	0	0	0	0	0	0	0	0
1478	0	30	0	D	0	0	0	0	0	1	0	2. [3;6[	0	4. >= 76	0	0	1	0	1	1	1	1	1	1	1	1	1	1	0	0	0	0	0	0	0	0	0	0	0	0	0	0	0	0	0	0	0	0
1479	0	30	0	D	1	1	0	0	0	0	1	2. [3;6[	1	3. [66;76[	0	0	1	0	1	1	1	1	1	1	1	1	1	0	0	0	0	0	0	0	0	0	0	0	0	0	0	0	0	0	0	0	0	0
1480	0	30	0	D	1	0	0	1	0	0	0	4. >= 8	0	1. < 53	0	1	1	0	1	1	1	1	1	1	1	1	1	1	0	0	0	0	0	0	0	0	0	0	0	0	0	0	0	0	0	0	0	0
1481	1	4	0	D	0	0	1	0	1	0	0	2. [3;6[	0	4. >= 76	0	0	1	0	1	1	1	1	1	0	0	0	0	0	0	0	0	0	0	0	0	0	0	0	0	0	0	0	0	0	0	0	0	0
1482	1	12	0	D	0	0	0	1	0	1	0	3. [6;8[	0	4. >= 76	0	0	0	0	1	1	1	1	1	0	0	0	0	0	0	0	0	0	0	0	1	1	1	1	0	0	0	0	0	0	0	0	0	0
1483	0	30	0	D	1	1	0	1	0	1	0	2. [3;6[	0	2. [53;66[	0	0	1	0	1	1	1	1	1	1	1	1	1	0	0	0	0	0	0	0	0	0	0	0	0	0	0	0	0	0	0	0	0	0
1484	1	0	0	D	1	1	0	0	0	0	0	3. [6;8[	0	1. < 53	0	1	1	0	0	1	1	1	1	1	1	1	0	0	0	0	0	0	0	0	0	0	0	0	0	0	0	0	0	0	0	0	0	0
1485	1	5	0	D	0	0	0	0	0	1	0	4. >= 8	1	3. [66;76[	0	0	1	0	0	0	0	0	0	0	0	0	0	0	1	1	1	1	1	1	1	1	1	1	1	1	0	0	0	0	0	0	0	0
1486	1	2	0	D	1	0	0	0	0	0	1	2. [3;6[	1	4. >= 76	0	0	0	0	1	1	1	1	1	1	1	1	1	1	1	1	1	1	1	1	1	1	1	0	0	0	0	0	0	0	0	0	0	0
1487	0	9	0	D	0	0	0	0	0	1	0	1. < 3	0	1. < 53	0	0	1	0	0	1	1	1	1	1	1	1	0	0	0	0	0	0	0	0	0	0	0	0	0	0	0	0	0	0	0	0	0	0
1488	0	4	0	D	0	0	0	0	0	1	0	2. [3;6[	1	3. [66;76[	0	0	1	0	1	1	1	1	1	0	0	0	0	0	0	0	0	0	0	0	0	0	0	0	0	0	0	0	0	0	0	0	0	0
1489	1	18	0	D	1	1	0	0	0	1	0	2. [3;6[	1	2. [53;66[	0	0	1	0	1	1	1	1	1	1	1	1	1	1	1	1	1	1	1	1	1	1	1	1	1	1	0	0	0	0	0	0	0	0
1490	0	30	0	D	0	0	0	0	0	1	0	3. [6;8[	0	4. >= 76	0	0	0	0	0	0	0	0	1	1	0	0	0	0	0	0	0	0	0	0	0	0	0	0	0	0	0	0	0	0	0	0	0	0
1491	0	16	0	D	1	0	0	1	0	1	0	4. >= 8	0	3. [66;76[	0	0	1	0	1	1	1	1	1	1	1	1	1	1	1	1	1	1	0	0	0	0	0	0	0	0	0	0	0	0	0	0	0	0
1492	0	6	0	D	1	0	0	0	0	1	0	3. [6;8[	0	4. >= 76	0	0	0	0	1	1	1	1	1	1	0	0	0	0	0	0	0	0	0	0	0	0	0	0	0	0	0	0	0	0	0	0	0	0
1493	1	16	0	D	1	0	0	0	0	0	0	4. >= 8	0	3. [66;76[	0	0	0	0	1	1	1	1	1	1	1	1	1	1	1	1	1	1	1	1	1	1	1	1	1	1	1	1	1	1	1	1	1	1
1494	0	10	0	D	0	0	0	0	0	0	0	4. >= 8	0	4. >= 76	0	0	0	0	0	1	1	1	1	1	1	0	0	0	0	0	0	0	0	0	0	0	0	0	0	0	0	0	0	0	0	0	0	0
1495	0	6	1	D	1	1	0	0	1	0	0	2. [3;6[	0	4. >= 76	0	0	0	1	1	1	1	1	1	1	1	0	0	0	0	0	0	0	0	0	0	0	0	0	0	0	0	0	0	0	0	0	0	0
1496	1	3	0	D	1	0	0	0	0	1	0	3. [6;8[	0	4. >= 76	0	0	1	0	1	1	1	1	1	1	1	1	1	1	1	1	1	1	1	1	0	0	0	0	0	0	0	0	0	0	0	0	0	0
1497	1	6	0	D	1	1	0	1	0	1	0	2. [3;6[	0	4. >= 76	0	0	1	0	1	1	1	1	1	1	1	1	1	1	1	1	1	0	0	0	0	0	0	0	0	0	0	0	0	0	0	0	0	0
1498	1	9	0	D	1	1	0	1	0	1	0	3. [6;8[	1	4. >= 76	0	0	1	0	0	1	1	1	1	1	1	1	1	0	0	0	1	1	0	0	0	0	0	1	1	1	1	1	1	1	0	0	0	0
1499	0	10	0	D	1	1	0	0	0	0	0	4. >= 8	0	3. [66;76[	0	0	0	0	1	1	1	1	1	1	1	1	1	1	1	0	0	0	0	0	0	0	0	0	0	0	0	0	0	0	0	0	0	0
1500	0	8	0	D	1	0	0	0	0	1	0	1. < 3	0	4. >= 76	0	0	1	0	1	1	1	1	1	1	1	1	1	0	0	0	0	0	0	0	0	0	0	0	0	0	0	0	0	0	0	0	0	0
1501	1	4	0	D	1	1	0	0	0	0	1	2. [3;6[	1	3. [66;76[	0	0	1	0	0	0	0	0	0	0	1	1	1	1	1	1	1	1	1	1	1	0	0	1	1	1	1	1	1	1	1	1	1	1
1502	0	13	0	D	0	0	0	0	0	0	1	4. >= 8	1	4. >= 76	0	0	1	0	1	1	1	1	1	1	1	1	1	0	0	0	0	0	0	0	0	0	0	0	0	0	0	0	0	0	0	0	0	0
1503	0	30	0	D	0	0	0	0	0	1	0	4. >= 8	0	3. [66;76[	0	0	1	0	1	1	1	1	1	1	1	1	0	0	0	0	0	0	0	0	0	0	0	0	0	0	0	0	0	0	0	0	0	0
1504	0	5	0	D	1	1	0	1	0	1	0	3. [6;8[	0	4. >= 76	0	0	0	0	1	1	1	1	1	1	0	0	0	0	0	0	0	0	0	0	0	0	0	0	0	0	0	0	0	0	0	0	0	0
1505	0	2	0	D	0	0	0	1	0	0	0	3. [6;8[	0	2. [53;66[	0	1	0	0	0	0	0	0	0	0	0	0	0	0	0	0	0	0	0	0	0	0	0	0	0	0	0	0	0	0	0	0	0	0
1506	1	0	0	D	1	1	0	1	0	1	0	2. [3;6[	0	1. < 53	0	0	1	0	1	1	1	1	1	1	1	1	0	0	0	0	0	0	0	0	0	0	0	0	0	0	0	0	0	0	0	0	0	0
1507	1	7	0	D	1	1	0	0	0	1	0	2. [3;6[	1	4. >= 76	0	0	0	0	1	1	1	1	1	1	1	1	1	1	1	1	1	1	1	0	0	0	0	0	0	0	0	0	0	0	0	0	0	0
1508	0	2	0	D	1	1	0	0	0	0	0	2. [3;6[	1	4. >= 76	0	1	1	0	0	0	0	0	0	0	0	0	0	0	0	0	0	0	0	0	0	0	0	0	0	0	0	0	0	0	0	0	0	0
1509	0	10	0	D	0	0	0	0	0	1	0	3. [6;8[	0	2. [53;66[	0	0	1	0	1	1	1	1	1	1	1	0	0	0	0	0	0	0	0	0	0	0	0	0	0	0	0	0	0	0	0	0	0	0
1510	1	8	0	D	0	1	0	1	0	0	0	4. >= 8	1	1. < 53	0	0	1	0	1	1	1	1	1	1	1	0	0	0	0	0	0	0	0	0	0	0	0	0	0	0	0	0	0	0	0	0	0	0
1511	0	30	0	D	0	0	0	0	0	1	0	3. [6;8[	0	4. >= 76	0	0	1	0	1	1	1	1	1	1	1	1	1	0	1	1	1	1	1	1	1	1	1	0	0	0	0	0	0	0	0	0	0	0
1512	0	3	0	D	1	0	0	1	1	0	0	2. [3;6[	0	4. >= 76	0	0	1	0	1	1	1	1	0	0	0	0	0	0	0	0	0	0	0	0	0	0	0	0	0	0	0	0	0	0	0	0	0	0
1513	1	6	0	D	0	1	0	1	0	1	0	4. >= 8	0	2. [53;66[	0	0	1	0	1	1	1	1	1	1	1	1	1	1	1	1	1	1	1	1	0	0	1	1	1	1	1	1	0	0	0	0	0	0
1514	0	29	0	D	0	0	0	0	1	0	0	3. [6;8[	1	2. [53;66[	0	0	1	0	1	1	1	1	1	1	1	1	1	1	1	1	1	1	1	0	0	0	0	0	0	0	0	0	0	0	0	0	0	0
1515	1	26	0	D	0	0	0	0	0	0	0	4. >= 8	0	4. >= 76	1	0	1	0	0	1	1	1	1	1	1	1	1	1	1	1	1	1	1	1	1	1	1	0	0	0	0	1	1	1	1	1	1	1
1516	0	30	0	D	1	0	0	1	0	1	0	4. >= 8	0	4. >= 76	0	0	0	0	1	1	1	1	1	1	1	1	1	1	1	1	1	1	1	1	1	0	0	0	0	0	0	0	0	0	0	0	0	0
1517	0	30	0	D	1	1	0	0	0	0	0	3. [6;8[	0	3. [66;76[	0	1	1	0	1	1	1	1	1	0	0	0	0	0	0	0	0	0	0	0	0	0	0	0	0	0	0	0	0	0	0	0	0	0
1518	1	6	0	D	1	0	0	0	0	0	0	3. [6;8[	0	4. >= 76	0	1	1	0	1	1	1	1	1	1	0	0	0	0	0	0	1	1	1	0	0	0	0	0	0	0	0	0	0	0	0	0	0	0
1519	1	5	0	D	1	0	0	0	0	1	0	4. >= 8	0	4. >= 76	0	0	1	0	1	1	1	1	1	1	1	1	0	0	0	0	0	0	0	0	0	0	0	0	0	0	0	0	0	0	0	0	0	0
1520	0	2	0	D	1	1	0	0	0	1	0	4. >= 8	0	2. [53;66[	0	0	1	0	1	1	1	0	0	0	0	0	0	0	0	0	0	0	0	0	0	0	0	0	0	0	0	0	0	0	0	0	0	0
1521	0	3	0	D	1	1	0	1	0	0	0	4. >= 8	0	2. [53;66[	0	0	0	0	1	1	0	0	0	0	0	0	0	0	0	0	0	0	0	0	0	0	0	0	0	0	0	0	0	0	0	0	0	0
1522	1	15	0	D	1	1	0	1	0	1	0	4. >= 8	0	3. [66;76[	0	0	1	0	1	1	1	1	1	1	1	1	1	1	1	0	0	0	0	1	1	1	1	1	1	1	1	1	1	1	1	1	1	1
1523	0	10	0	D	0	0	0	0	0	1	0	3. [6;8[	1	3. [66;76[	0	0	1	0	1	1	1	1	1	1	1	1	1	1	1	0	0	0	0	0	0	0	0	0	0	0	0	0	0	0	0	0	0	0
1524	1	10	0	D	1	0	0	0	0	1	0	4. >= 8	0	2. [53;66[	0	0	1	0	1	1	1	1	1	1	1	1	1	1	1	1	1	1	1	1	1	1	1	1	1	0	0	0	0	0	0	0	0	0
1525	0	30	0	D	0	0	0	0	0	1	0	1. < 3	1	4. >= 76	0	0	1	0	1	1	1	1	1	1	1	1	1	1	0	0	0	0	0	0	0	0	0	0	0	0	0	0	0	0	0	0	0	0
1526	0	30	0	D	1	0	0	0	0	1	0	2. [3;6[	0	4. >= 76	0	0	0	0	1	1	1	1	1	1	1	1	0	0	0	0	0	0	0	0	0	0	0	0	0	0	0	0	0	0	0	0	0	0
1527	0	30	0	D	1	1	0	0	0	0	1	2. [3;6[	1	3. [66;76[	0	0	1	0	1	1	1	1	1	0	0	0	1	1	1	0	0	0	0	0	0	0	0	0	0	0	0	0	0	0	0	0	0	0
1528	0	30	0	D	0	1	0	1	0	1	0	4. >= 8	1	2. [53;66[	0	0	1	0	1	1	1	1	1	1	1	0	0	0	0	0	0	0	0	0	0	0	0	0	0	0	0	0	0	0	0	0	0	0
1529	0	30	0	D	0	0	0	1	0	1	0	1. < 3	0	1. < 53	0	0	1	0	1	1	1	1	1	0	0	0	0	0	0	0	0	0	0	0	0	0	0	0	0	0	0	0	0	0	0	0	0	0
1530	0	8	0	D	1	1	0	0	0	0	0	3. [6;8[	0	1. < 53	0	0	1	0	0	1	1	1	1	1	1	1	1	0	0	0	0	0	0	0	0	0	0	0	0	0	0	0	0	0	0	0	0	0
1531	0	30	0	D	1	1	0	0	0	0	1	4. >= 8	1	2. [53;66[	0	0	1	0	0	0	0	0	0	0	0	0	0	0	0	0	0	0	0	0	0	0	0	0	0	0	0	0	0	0	0	0	0	0
1532	0	4	1	D	0	0	0	0	0	0	0	4. >= 8	0	4. >= 76	0	0	0	0	1	1	1	1	1	0	0	0	0	0	0	0	0	0	0	0	0	0	0	0	0	0	0	0	0	0	0	0	0	0
1533	1	1	0	D	0	0	0	0	0	0	0	4. >= 8	0	2. [53;66[	1	0	1	0	1	1	1	1	1	1	1	1	1	1	0	0	0	0	0	0	0	0	0	0	1	1	1	1	1	1	1	1	1	1
1534	1	18	0	D	1	1	0	0	0	1	0	2. [3;6[	0	4. >= 76	0	0	1	0	1	1	1	1	1	1	0	0	0	0	0	0	1	1	1	1	1	1	1	1	1	1	1	1	0	0	0	0	0	0
1535	0	30	0	D	0	0	0	1	0	1	0	2. [3;6[	0	2. [53;66[	0	0	1	0	1	1	1	1	1	1	1	1	1	1	1	1	1	1	1	1	1	1	1	1	1	0	1	1	1	1	1	1	0	0
1536	0	3	0	D	0	0	0	0	0	0	0	2. [3;6[	0	1. < 53	0	1	0	0	1	1	1	1	0	0	0	0	0	0	0	0	0	0	0	0	0	0	0	0	0	0	0	0	0	0	0	0	0	0
1537	1	1	0	D	0	0	0	0	0	0	0	4. >= 8	0	3. [66;76[	1	0	0	0	1	1	1	0	1	1	1	1	1	0	0	0	0	0	0	0	0	0	0	0	0	0	0	0	0	0	0	0	0	0
1538	1	2	0	E	1	0	0	0	0	0	0	4. >= 8	0	4. >= 76	0	0	0	0	1	1	1	0	0	0	0	0	0	0	0	0	0	0	0	0	0	0	0	0	0	0	0	0	0	0	0	0	0	0
1539	0	8	1	E	0	0	0	0	1	0	0	3. [6;8[	0	2. [53;66[	0	0	0	0	1	1	1	1	1	1	1	1	1	0	0	0	0	0	0	0	0	0	0	0	0	0	0	0	0	0	0	0	0	0
1540	1	1	0	E	0	0	0	0	0	0	0	2. [3;6[	0	1. < 53	0	1	0	0	0	1	1	1	1	1	1	0	0	0	0	0	0	0	0	0	0	0	0	0	0	0	0	0	0	0	0	0	0	0
1541	0	30	0	E	1	0	1	0	0	1	0	2. [3;6[	1	1. < 53	0	0	0	0	1	1	1	1	1	1	1	0	0	0	0	0	0	0	0	0	0	0	0	0	0	0	0	0	0	0	0	0	0	0
1542	0	3	0	E	1	0	0	0	0	0	0	3. [6;8[	0	2. [53;66[	0	1	0	0	1	1	1	1	0	0	0	0	0	0	0	0	0	0	0	0	0	0	0	0	0	0	0	0	0	0	0	0	0	0
1543	1	1	0	E	1	1	0	0	0	0	0	2. [3;6[	0	2. [53;66[	0	0	0	0	1	1	1	1	1	1	1	1	1	1	1	1	1	1	1	1	1	1	1	1	1	1	1	1	0	0	0	0	0	0
1544	0	2	0	E	0	0	0	1	0	1	0	2. [3;6[	0	4. >= 76	0	0	0	0	1	1	1	0	0	0	0	0	0	0	0	0	0	0	0	0	0	0	0	0	0	0	0	0	0	0	0	0	0	0
1545	0	30	0	E	0	1	0	1	0	1	0	1. < 3	0	1. < 53	0	0	0	0	1	1	1	1	0	0	0	0	0	0	0	0	0	0	0	0	0	0	0	0	0	0	0	0	0	0	0	0	0	0
1546	0	2	0	E	1	0	0	0	0	1	0	4. >= 8	0	3. [66;76[	0	0	1	1	1	1	1	0	0	0	0	0	0	0	0	0	0	0	0	0	0	0	0	0	0	0	0	0	0	0	0	0	0	0
1547	0	5	1	E	1	1	0	0	0	0	0	3. [6;8[	0	4. >= 76	1	0	0	0	1	1	1	1	1	1	0	0	0	0	0	0	0	0	0	0	0	0	0	0	0	0	0	0	0	0	0	0	0	0
1548	0	7	0	E	0	0	0	0	0	0	0	2. [3;6[	0	3. [66;76[	0	0	0	0	1	1	1	1	1	1	1	1	0	0	0	0	0	0	0	0	0	0	0	0	0	0	0	0	0	0	0	0	0	0
1549	1	6	0	E	0	0	0	0	0	0	0	3. [6;8[	0	4. >= 76	0	1	0	0	1	1	1	1	1	1	1	1	1	1	1	1	1	0	0	0	0	0	0	0	0	0	0	0	0	0	0	0	0	0
1550	0	8	0	E	0	0	0	0	0	0	0	4. >= 8	0	1. < 53	0	1	1	0	1	1	1	1	0	0	0	0	0	0	0	0	0	0	0	0	0	0	0	0	0	0	0	0	0	0	0	0	0	0
1551	0	30	0	E	1	0	0	0	0	0	0	2. [3;6[	0	2. [53;66[	0	1	1	0	1	1	1	1	0	0	0	0	0	0	0	0	0	0	0	0	0	0	0	0	0	0	0	0	0	0	0	0	0	0
1552	0	30	0	E	0	0	0	0	0	0	0	2. [3;6[	0	4. >= 76	0	0	0	0	1	1	1	1	1	1	1	1	1	1	1	0	0	0	0	0	0	0	0	0	0	0	0	0	0	0	0	0	0	0
1553	0	14	0	E	1	0	0	0	0	0	0	4. >= 8	0	4. >= 76	0	0	1	1	1	1	1	1	1	1	1	1	1	1	1	1	1	1	1	0	0	0	0	0	0	0	0	0	0	0	0	0	0	0
1554	1	3	0	E	1	0	0	0	1	0	0	4. >= 8	0	1. < 53	0	0	0	0	1	1	1	1	1	1	1	1	1	1	1	1	1	1	1	0	0	0	0	0	0	0	0	0	0	0	0	0	0	0
1555	1	5	0	E	0	0	0	0	0	0	0	4. >= 8	0	1. < 53	0	0	0	0	1	1	1	1	1	1	1	1	1	1	0	0	0	0	0	0	0	0	0	0	0	0	0	0	0	0	0	0	0	0
1556	1	14	0	E	1	0	0	0	0	1	0	1. < 3	0	2. [53;66[	0	0	0	1	1	1	1	1	1	1	1	1	1	1	1	1	1	1	1	1	0	0	0	0	0	0	0	0	0	0	0	0	0	0
1557	1	13	0	E	0	0	0	0	0	0	0	2. [3;6[	0	2. [53;66[	0	0	0	0	1	1	0	0	1	1	1	1	1	1	1	1	0	1	1	1	1	1	1	1	1	1	1	1	1	1	1	1	0	0
1558	1	0	0	E	0	0	0	0	0	0	0	1. < 3	0	1. < 53	0	1	1	0	1	1	1	1	1	1	1	1	1	1	1	1	1	1	1	1	0	0	0	0	0	0	0	0	0	0	0	0	0	0
1559	1	2	1	A	1	0	0	0	0	0	0	4. >= 8	0	3. [66;76[	1	0	1	1	1	1	1	1	1	0	0	0	0	0	0	0	0	0	0	0	0	0	0	0	0	0	0	0	0	0	0	0	0	0
1560	1	4	0	A	0	0	1	0	0	1	0	2. [3;6[	0	3. [66;76[	0	0	1	0	1	1	0	0	0	0	0	0	1	1	1	1	1	1	1	0	0	0	0	0	0	0	0	0	0	0	0	0	0	0
1561	0	4	1	A	1	0	0	0	1	0	0	4. >= 8	0	4. >= 76	0	0	0	0	1	1	1	1	1	0	0	0	0	0	0	0	0	0	0	0	0	0	0	0	0	0	0	0	0	0	0	0	0	0
1562	1	0	0	A	0	0	1	0	0	0	0	2. [3;6[	0	4. >= 76	0	0	0	0	1	1	1	1	1	1	1	1	1	0	0	0	0	0	0	0	0	0	0	0	0	0	0	0	0	0	0	0	0	0
1563	0	30	0	A	1	0	0	1	0	0	0	4. >= 8	0	1. < 53	0	0	1	0	0	0	1	0	0	0	0	0	0	0	0	0	0	0	0	0	0	0	0	0	0	0	0	0	0	0	0	0	0	0
1564	1	2	0	A	1	0	0	1	0	0	0	2. [3;6[	0	1. < 53	0	0	0	0	1	1	1	1	1	1	1	0	0	0	0	0	0	0	0	0	0	0	0	0	0	0	0	0	0	0	0	0	0	0
1565	0	30	0	A	1	0	0	0	0	1	0	1. < 3	0	3. [66;76[	0	0	1	0	1	1	1	1	0	0	0	0	0	0	0	0	0	0	0	0	0	0	0	0	0	0	0	0	0	0	0	0	0	0
1566	0	30	0	A	1	0	0	0	0	1	0	2. [3;6[	0	2. [53;66[	0	0	0	0	0	1	1	1	1	1	1	1	1	1	1	1	1	1	1	1	1	1	1	1	0	1	1	0	0	0	0	0	0	0
1567	0	30	0	A	0	0	0	0	0	0	0	2. [3;6[	0	4. >= 76	0	1	1	0	1	0	0	0	0	1	0	0	0	0	0	0	0	0	0	0	0	0	0	0	0	0	0	0	0	0	0	0	0	0
1568	0	30	0	A	1	0	0	0	0	1	0	4. >= 8	0	3. [66;76[	0	0	1	0	1	1	1	1	0	0	0	0	0	0	0	0	0	0	0	0	0	0	0	0	0	0	0	0	0	0	0	0	0	0
1569	1	4	0	A	1	0	0	0	0	1	0	2. [3;6[	1	4. >= 76	0	0	1	1	1	1	1	0	0	0	0	0	0	0	0	0	0	0	0	0	0	0	0	0	0	0	0	0	0	0	0	0	0	0
1570	1	2	0	A	1	0	0	1	0	1	0	2. [3;6[	1	2. [53;66[	0	0	0	0	1	1	1	1	0	0	0	0	0	0	0	0	0	0	0	0	0	0	0	0	0	0	0	0	0	0	0	0	0	0
1571	1	24	0	A	1	0	0	1	0	1	0	4. >= 8	0	1. < 53	0	0	0	1	1	1	1	1	1	1	1	1	1	1	1	0	0	0	0	1	1	1	1	1	1	1	1	1	1	1	1	0	0	0
1572	1	9	0	A	0	1	0	1	0	0	1	1. < 3	1	1. < 53	0	0	1	0	0	0	1	1	1	1	0	0	0	0	1	0	0	0	0	1	1	1	1	1	1	1	0	0	0	0	0	0	0	0
1573	0	7	0	A	0	0	0	0	0	1	0	4. >= 8	1	3. [66;76[	0	0	1	0	1	1	1	1	1	1	1	1	0	0	0	0	0	0	0	0	0	0	0	0	0	0	0	0	0	0	0	0	0	0
1574	0	30	0	A	1	0	0	1	1	0	0	1. < 3	0	2. [53;66[	0	0	0	0	1	1	1	1	1	1	1	1	1	1	1	1	1	1	1	1	1	1	1	1	0	0	0	0	0	0	0	0	0	0
1575	0	30	0	A	1	0	0	0	0	0	0	4. >= 8	0	1. < 53	0	1	1	0	0	0	0	0	0	0	0	1	1	1	1	1	1	1	1	1	0	0	0	0	0	0	0	0	0	0	0	0	0	0
1576	0	16	0	A	1	0	1	0	0	1	0	4. >= 8	1	3. [66;76[	0	0	1	0	1	1	1	0	0	0	0	0	0	0	0	0	0	0	0	0	0	0	0	0	0	0	0	0	0	0	0	0	0	0
1577	0	29	0	A	1	0	0	0	0	1	0	3. [6;8[	1	3. [66;76[	0	0	1	0	1	1	1	1	1	1	1	1	1	1	0	0	0	0	0	0	0	1	0	1	1	0	0	1	1	1	1	1	1	1
1578	0	30	0	A	0	0	0	1	0	0	0	2. [3;6[	0	4. >= 76	0	0	1	0	1	1	1	1	1	1	1	1	1	1	1	0	0	0	0	0	0	0	0	0	0	0	0	0	0	0	0	0	0	0
1579	0	24	0	A	0	0	0	0	0	0	0	3. [6;8[	0	1. < 53	0	0	1	0	0	0	0	0	0	0	0	0	0	1	1	1	1	1	1	1	1	0	1	1	0	0	0	0	0	0	0	0	0	0
1580	0	6	0	A	1	0	0	0	0	0	0	3. [6;8[	0	2. [53;66[	0	0	1	0	1	1	1	0	0	0	0	0	0	0	0	0	0	0	0	0	0	0	0	0	0	0	0	0	0	0	0	0	0	0
1581	0	6	0	A	1	0	0	0	0	1	0	1. < 3	1	2. [53;66[	0	0	1	0	1	1	0	1	1	1	1	0	0	0	0	0	0	0	0	0	0	0	0	0	0	0	0	0	0	0	0	0	0	0
1582	0	9	0	A	1	1	0	0	1	0	0	4. >= 8	1	3. [66;76[	0	0	1	0	1	1	1	1	1	1	1	1	1	1	0	0	0	0	0	0	0	0	0	0	0	0	0	0	0	0	0	0	0	0
1583	0	12	0	A	1	1	0	0	0	1	0	2. [3;6[	1	4. >= 76	0	0	1	0	1	1	1	0	0	0	0	0	0	0	0	0	0	0	0	0	0	0	0	0	0	0	0	0	0	0	0	0	0	0
1584	0	30	0	A	0	0	0	0	1	0	0	3. [6;8[	0	3. [66;76[	0	0	1	0	1	1	1	1	1	1	1	1	1	1	1	0	0	0	0	0	0	0	0	0	0	0	0	0	0	0	0	0	0	0
1585	0	19	0	A	1	0	1	1	0	1	0	4. >= 8	1	1. < 53	0	0	1	0	1	1	1	1	1	1	1	1	1	1	1	1	1	1	1	1	1	1	1	1	0	0	0	0	0	0	0	0	0	0
1586	0	21	0	A	1	1	0	1	1	0	0	2. [3;6[	1	4. >= 76	0	0	1	0	1	1	1	1	1	1	1	1	1	1	1	0	0	0	0	0	0	0	0	0	0	0	0	0	0	0	0	0	0	0
1587	0	3	0	A	1	1	0	0	0	1	0	4. >= 8	1	1. < 53	0	0	1	0	1	1	1	1	0	0	0	0	0	0	0	0	0	0	0	0	0	0	0	0	0	0	0	0	0	0	0	0	0	0
1588	0	30	0	A	0	0	0	0	1	0	0	3. [6;8[	0	2. [53;66[	0	0	1	0	1	1	1	1	1	1	1	1	1	0	0	0	0	0	0	0	0	0	0	0	0	0	0	0	0	0	0	0	0	0
1589	0	30	1	A	0	0	1	0	0	1	0	3. [6;8[	0	4. >= 76	0	0	1	0	1	1	1	1	1	1	1	1	1	1	0	0	0	0	0	0	0	0	0	0	0	0	0	0	0	0	0	0	0	0
1590	1	3	0	A	1	0	0	0	0	0	0	4. >= 8	0	1. < 53	0	1	1	0	1	1	1	1	1	1	1	1	1	1	1	1	1	1	1	0	0	0	0	0	0	0	0	0	0	0	0	0	0	0
1591	0	30	0	A	1	0	1	1	1	0	0	4. >= 8	1	2. [53;66[	0	0	1	0	1	1	1	1	1	1	1	1	1	1	1	1	0	0	0	0	0	0	0	0	0	1	1	1	1	1	1	1	1	1
1592	0	4	0	A	0	1	0	1	1	0	0	4. >= 8	1	3. [66;76[	0	0	1	0	1	1	1	1	1	0	0	0	0	0	0	0	0	0	0	0	0	0	0	0	0	0	0	0	0	0	0	0	0	0
1593	0	8	1	H	0	1	0	0	0	0	0	2. [3;6[	0	1. < 53	1	0	0	0	1	1	0	0	0	0	0	0	0	0	0	0	0	0	0	0	0	0	0	0	0	0	0	0	0	0	0	0	0	0
1594	1	16	0	H	0	1	0	0	0	0	0	2. [3;6[	0	1. < 53	0	0	1	0	1	1	1	1	1	1	1	1	1	1	1	1	1	1	1	1	1	1	1	1	1	1	1	1	1	1	1	1	1	1
1595	0	2	0	H	0	0	0	0	0	0	0	3. [6;8[	0	4. >= 76	0	0	1	1	1	1	1	0	0	0	0	0	0	0	0	0	0	0	0	0	0	0	0	0	0	0	0	0	0	0	0	0	0	0
1596	1	11	0	H	1	1	0	0	0	0	0	1. < 3	0	4. >= 76	0	0	1	1	1	1	1	1	0	0	0	0	0	0	0	1	1	1	1	1	1	1	1	1	0	0	0	0	0	0	1	1	1	1
1597	1	2	0	H	0	0	0	0	0	1	0	3. [6;8[	0	4. >= 76	0	0	1	0	0	0	1	0	1	1	1	0	0	0	0	0	0	0	0	0	0	0	0	0	0	0	0	0	0	0	0	0	0	0
1598	1	21	1	H	1	0	0	0	0	1	0	1. < 3	0	3. [66;76[	0	0	0	1	1	1	1	1	1	1	1	1	1	1	1	1	1	1	1	1	1	1	1	0	1	1	1	1	1	1	1	1	1	1
1599	1	4	0	H	1	0	0	0	0	0	0	2. [3;6[	0	4. >= 76	0	0	0	1	0	0	0	0	1	1	1	1	1	1	0	0	0	0	0	0	0	0	0	0	0	0	0	0	0	0	0	0	0	0
1600	0	30	1	H	0	0	0	0	0	1	0	1. < 3	0	1. < 53	0	0	0	1	1	1	1	1	0	0	0	0	0	0	0	0	0	0	0	0	0	0	0	0	0	0	0	0	0	0	0	0	0	0
1601	0	30	0	H	1	1	0	0	1	0	0	3. [6;8[	0	4. >= 76	0	0	0	1	1	1	1	1	1	1	1	1	1	1	1	1	1	1	1	1	1	1	1	1	1	1	1	1	1	1	1	0	0	0
1602	1	6	0	H	1	0	0	0	0	0	0	3. [6;8[	0	3. [66;76[	0	0	1	1	0	0	0	0	0	0	1	1	1	1	1	1	1	1	1	0	0	0	0	0	0	0	0	0	0	0	0	0	0	0
1603	0	20	1	H	1	0	0	0	0	0	0	3. [6;8[	0	3. [66;76[	0	0	0	1	1	1	1	1	0	0	0	0	0	1	1	1	1	1	1	0	0	0	0	0	0	0	0	0	0	0	0	0	0	0
1604	0	7	1	H	0	0	0	0	0	0	0	2. [3;6[	0	4. >= 76	1	0	0	1	1	1	1	0	0	0	0	0	0	0	0	0	0	0	0	0	0	0	0	0	0	0	0	0	0	0	0	0	0	0
1605	0	30	1	H	0	0	0	0	1	0	0	2. [3;6[	0	3. [66;76[	0	0	0	1	1	1	0	0	0	0	0	0	0	0	0	0	1	1	1	1	1	1	1	1	1	1	0	0	0	0	0	0	0	0
1606	0	30	1	H	0	0	0	0	1	0	0	2. [3;6[	0	3. [66;76[	0	0	0	1	1	1	1	1	0	0	0	0	0	0	0	0	0	0	0	0	0	0	0	0	0	0	0	0	0	0	0	0	0	0
1607	0	30	0	H	0	0	1	0	0	0	0	2. [3;6[	0	4. >= 76	0	0	1	0	1	1	1	1	1	1	1	1	1	1	1	1	0	0	1	1	1	1	1	1	1	1	0	0	0	0	0	0	0	0
1608	0	30	0	H	0	0	0	0	1	0	0	2. [3;6[	0	3. [66;76[	0	0	1	1	1	1	1	1	1	1	1	1	1	0	0	0	0	0	0	0	0	0	0	0	0	0	0	0	0	0	0	0	0	0
1609	0	30	0	H	1	1	0	0	0	1	0	1. < 3	0	1. < 53	0	0	1	0	1	1	1	1	1	1	1	1	1	1	1	1	1	1	1	1	1	1	1	1	1	1	1	1	1	1	1	1	1	0
1610	1	8	0	H	1	1	0	0	0	0	0	3. [6;8[	0	1. < 53	0	1	1	0	1	1	1	1	1	0	0	0	1	1	1	1	1	1	1	1	1	1	0	0	0	0	0	0	0	0	0	0	0	0
1611	0	18	0	H	0	1	0	0	0	0	0	3. [6;8[	0	2. [53;66[	0	1	1	0	1	1	1	1	1	1	1	1	1	0	0	0	0	0	0	0	0	0	0	0	0	0	0	0	0	0	0	0	0	0
1612	0	30	0	H	1	0	0	0	0	0	0	3. [6;8[	0	2. [53;66[	1	0	0	1	1	1	1	1	1	1	1	1	1	1	1	1	1	1	1	1	1	1	1	1	1	1	1	1	1	1	1	1	1	1
1613	0	30	0	H	1	0	0	0	0	1	0	2. [3;6[	0	4. >= 76	0	0	0	1	1	1	1	0	0	0	0	0	0	0	0	0	0	0	1	1	1	1	1	1	1	1	1	1	1	1	1	1	1	1
1614	0	30	1	H	1	0	0	0	0	1	0	1. < 3	0	4. >= 76	0	0	0	1	1	1	1	0	0	0	1	1	1	1	1	1	1	1	0	0	0	0	0	0	0	0	0	0	0	0	0	0	0	0
1615	0	30	0	H	0	0	0	0	0	1	0	1. < 3	0	4. >= 76	0	0	1	0	0	0	0	0	0	0	0	0	0	0	0	0	0	1	1	1	1	1	1	1	1	1	0	0	0	0	0	0	0	0
1616	0	30	0	H	1	0	0	0	0	1	0	2. [3;6[	0	1. < 53	0	0	0	1	0	0	0	0	1	1	1	1	1	1	1	1	1	1	1	1	1	1	1	1	1	1	0	0	0	0	0	0	0	0
1617	0	30	1	H	1	0	0	0	1	0	0	2. [3;6[	0	4. >= 76	0	0	0	1	1	1	1	1	1	1	1	1	1	1	1	1	1	1	1	1	1	1	1	1	1	1	1	1	1	1	1	1	1	1
1618	0	30	0	H	0	1	0	0	0	1	0	4. >= 8	0	2. [53;66[	0	0	0	0	1	1	1	1	1	1	1	1	1	1	1	1	0	0	0	0	1	1	1	1	1	0	0	0	0	0	0	0	0	0
1619	0	30	0	H	0	0	0	0	0	0	0	2. [3;6[	0	2. [53;66[	0	1	1	1	1	1	1	1	1	1	1	1	1	1	1	1	1	1	1	1	1	1	0	0	0	0	0	0	0	0	0	0	0	0
1620	0	30	0	H	0	0	1	0	0	0	0	3. [6;8[	0	4. >= 76	1	0	1	0	0	0	0	0	0	1	1	1	1	1	1	1	1	1	1	1	1	1	1	1	1	1	1	1	1	1	1	1	1	1
1621	1	13	0	H	1	0	0	0	1	0	0	1. < 3	0	3. [66;76[	0	0	1	1	1	1	1	1	1	1	1	1	1	0	0	0	0	0	1	1	1	1	1	1	1	1	1	1	1	1	0	0	0	0
1622	1	6	0	H	1	1	1	0	0	0	0	3. [6;8[	0	3. [66;76[	0	0	0	1	1	1	1	1	1	1	0	1	1	1	0	0	0	0	0	0	0	0	0	0	0	0	0	0	0	0	0	0	0	0
1623	0	30	0	H	0	0	0	0	0	0	0	2. [3;6[	0	2. [53;66[	0	0	0	1	0	0	1	1	1	1	1	1	0	0	0	0	0	0	0	0	0	0	0	0	0	0	0	0	0	0	0	0	0	0
1624	0	8	0	H	1	0	0	0	0	0	0	2. [3;6[	0	1. < 53	0	0	0	1	1	1	1	1	1	1	1	1	1	0	0	0	0	0	0	0	0	0	0	0	0	0	0	0	0	0	0	0	0	0
1625	0	30	0	H	0	0	0	0	1	0	0	4. >= 8	0	3. [66;76[	0	0	1	0	1	1	1	1	1	1	1	1	1	1	1	1	1	1	1	1	0	1	1	1	1	1	1	1	1	1	1	1	1	1
1626	0	11	1	H	1	1	0	0	0	0	0	1. < 3	1	4. >= 76	0	0	0	1	1	1	1	1	1	1	1	0	0	0	0	0	0	0	0	0	0	0	0	0	0	0	0	0	0	0	0	0	0	0
1627	0	30	0	H	1	0	0	0	0	0	0	2. [3;6[	0	1. < 53	0	0	1	0	0	1	1	1	0	0	1	1	1	1	0	0	0	0	0	0	0	0	0	0	0	0	0	0	0	0	0	0	0	0
1628	0	30	0	H	0	0	0	0	0	1	0	1. < 3	1	4. >= 76	0	0	1	1	1	0	0	0	1	0	0	1	1	0	0	1	1	0	0	0	0	0	0	0	0	0	0	0	0	0	0	0	0	0
1629	0	30	0	H	0	0	0	1	0	1	0	2. [3;6[	0	1. < 53	0	0	1	0	0	1	1	1	1	1	1	1	1	1	1	1	0	0	0	0	0	0	0	0	0	0	0	0	0	0	0	0	0	0
1630	1	1	0	H	0	0	1	0	0	1	0	2. [3;6[	1	4. >= 76	0	0	1	1	0	1	1	0	0	0	0	0	0	0	0	0	0	0	0	0	0	0	0	0	0	0	0	0	0	0	0	0	0	0
1631	1	6	0	H	1	0	0	0	0	0	0	2. [3;6[	0	2. [53;66[	0	0	0	1	1	1	1	1	1	1	1	1	1	1	1	1	1	1	1	1	1	1	1	0	0	0	0	0	0	0	0	0	0	0
1632	0	30	0	H	1	0	0	0	1	0	0	3. [6;8[	0	4. >= 76	0	0	1	0	1	1	1	1	1	1	1	1	1	1	1	0	0	0	0	0	0	0	0	0	0	0	0	0	0	0	0	0	0	0
1633	1	3	0	H	1	1	0	0	0	0	0	2. [3;6[	0	4. >= 76	1	0	0	1	0	0	0	1	1	1	1	1	1	1	1	1	0	0	0	0	0	0	0	0	0	0	0	0	0	0	1	1	1	1
1634	0	30	1	H	1	0	0	0	1	0	0	3. [6;8[	0	3. [66;76[	0	0	0	0	1	1	1	0	0	0	0	0	0	0	0	0	0	0	0	0	0	0	0	0	0	0	0	0	0	0	0	0	0	0
1635	0	30	0	H	1	0	0	0	0	0	0	2. [3;6[	0	1. < 53	0	0	1	0	1	1	1	1	1	1	1	0	0	0	0	0	0	0	0	0	0	0	0	0	0	0	0	0	0	0	0	0	0	0
1636	1	20	0	H	0	1	0	0	0	0	0	2. [3;6[	1	3. [66;76[	0	0	0	1	1	1	0	0	1	1	0	0	0	0	0	0	0	0	0	0	0	0	0	0	1	1	1	1	1	1	1	1	1	1
1637	0	30	0	H	1	0	0	0	1	0	0	3. [6;8[	0	3. [66;76[	0	0	0	1	1	1	1	1	1	1	1	1	1	1	1	1	1	1	1	1	1	1	1	1	1	0	0	0	0	0	0	0	0	0
1638	1	7	0	H	0	0	0	0	0	1	0	1. < 3	0	4. >= 76	0	0	1	1	1	1	1	0	0	0	0	0	1	1	1	1	1	0	0	0	0	0	0	0	1	0	1	1	1	1	1	1	0	0
1639	1	0	0	H	1	1	0	0	0	0	0	1. < 3	0	3. [66;76[	0	0	0	1	1	1	1	1	1	1	1	1	0	0	0	0	0	0	0	1	1	1	1	1	0	1	1	1	1	1	1	1	1	1
1640	0	21	0	H	0	0	0	0	0	0	0	3. [6;8[	0	4. >= 76	0	0	0	1	0	1	1	1	1	1	0	0	1	1	1	0	0	0	0	0	0	0	0	0	0	0	0	0	0	0	0	0	0	0
1641	0	30	0	H	0	0	0	0	1	0	0	1. < 3	0	3. [66;76[	0	0	0	1	1	1	1	1	1	1	1	1	1	1	1	1	1	1	1	1	1	1	1	1	1	1	1	1	1	1	1	1	1	1
1642	0	30	0	H	1	0	0	0	0	0	0	4. >= 8	0	1. < 53	0	0	0	1	1	1	1	1	1	1	1	0	0	0	0	0	0	0	0	0	0	0	0	0	0	0	0	0	0	0	0	0	0	0
1643	1	0	0	H	1	0	1	0	0	1	0	1. < 3	0	1. < 53	0	0	1	1	1	1	1	1	1	1	1	1	0	0	0	0	0	0	0	0	0	0	0	0	0	0	0	0	0	0	0	0	0	0
1644	1	0	0	H	1	0	0	0	0	0	0	3. [6;8[	0	4. >= 76	1	0	0	1	1	1	1	1	1	1	1	1	1	1	0	0	0	0	0	0	0	1	0	1	1	1	1	1	1	1	1	1	1	1
1645	0	30	0	H	1	0	0	0	0	1	0	1. < 3	1	3. [66;76[	0	0	0	0	0	0	0	0	0	0	0	0	0	0	0	0	0	0	0	0	0	0	0	0	0	0	0	0	0	0	0	0	0	0
1646	1	2	0	H	0	0	1	0	0	1	0	1. < 3	0	3. [66;76[	0	0	0	1	0	0	0	0	1	1	1	1	1	1	1	1	1	1	1	1	1	1	1	1	1	1	0	0	0	0	0	0	0	0
1647	0	26	0	H	0	0	0	0	0	0	0	2. [3;6[	0	4. >= 76	0	1	0	1	1	1	1	1	1	1	1	1	1	1	1	1	1	1	1	1	1	1	1	1	1	1	1	1	1	1	1	0	0	0
1648	1	0	0	H	1	0	0	0	1	0	0	1. < 3	0	2. [53;66[	0	0	1	0	1	1	1	1	1	1	1	1	1	1	1	0	0	0	0	0	0	0	0	0	0	0	0	0	0	0	0	0	0	0
1649	0	30	1	H	0	0	0	0	1	0	0	2. [3;6[	0	4. >= 76	0	0	0	1	1	1	1	1	1	1	1	0	0	0	0	0	0	0	0	0	0	0	0	0	0	0	0	0	0	0	0	0	0	0
1650	0	30	0	H	1	0	0	0	1	0	0	2. [3;6[	0	3. [66;76[	0	0	0	1	1	1	1	1	1	0	0	0	0	0	0	0	0	0	0	0	0	0	0	0	0	0	0	0	0	0	0	0	0	0
1651	0	14	0	H	0	0	0	0	1	0	0	1. < 3	0	3. [66;76[	0	0	1	0	1	1	1	1	0	0	0	0	0	0	0	0	0	0	0	0	0	0	0	0	0	0	0	0	0	0	0	0	0	0
1652	0	28	0	H	0	0	0	0	0	0	0	3. [6;8[	0	3. [66;76[	0	0	1	1	1	1	1	1	0	0	0	0	0	0	0	0	0	0	1	1	1	1	1	1	1	1	1	1	1	1	1	1	1	0
1653	1	4	0	H	1	0	1	0	1	0	0	3. [6;8[	0	3. [66;76[	0	0	0	1	1	1	1	0	1	1	1	1	1	1	1	1	1	1	0	0	0	1	1	1	1	1	1	1	1	1	1	1	1	1
1654	0	30	1	H	1	0	0	0	1	0	0	3. [6;8[	0	2. [53;66[	0	0	0	1	1	1	1	1	1	1	1	1	1	1	1	1	1	1	1	1	1	1	1	1	1	1	1	1	1	1	0	1	0	0
1655	1	4	0	H	0	0	0	0	0	0	1	2. [3;6[	1	2. [53;66[	0	0	1	1	0	0	0	1	1	1	1	1	0	1	1	1	0	0	0	0	0	0	0	0	0	0	0	0	0	0	0	0	0	0
1656	0	14	0	H	0	0	0	0	1	0	0	3. [6;8[	1	4. >= 76	0	0	0	0	1	0	0	0	0	0	0	0	0	0	0	0	0	0	0	0	0	0	0	0	0	0	0	0	0	0	0	0	0	0
1657	0	30	0	H	1	0	0	0	1	0	0	3. [6;8[	0	3. [66;76[	0	0	1	0	1	1	1	1	1	1	1	1	1	1	1	1	1	1	1	1	1	1	1	1	1	1	1	1	1	1	1	0	0	0
1658	0	8	0	H	1	0	0	0	1	0	0	4. >= 8	1	4. >= 76	0	0	1	0	1	1	1	1	1	1	1	1	1	0	0	0	0	0	0	0	0	0	0	0	0	0	0	0	0	0	0	0	0	0
1659	0	30	0	H	1	0	1	0	1	0	0	2. [3;6[	0	2. [53;66[	0	0	1	0	1	1	1	1	1	1	1	1	1	1	1	1	1	1	1	1	1	1	1	1	1	1	1	1	1	1	1	1	0	0
1660	0	23	0	H	0	0	0	0	0	1	0	1. < 3	0	2. [53;66[	0	0	1	0	1	1	1	1	1	1	1	1	1	0	0	0	1	1	1	1	1	1	1	0	0	0	0	0	0	0	0	0	0	0
1661	0	30	1	H	0	0	0	0	1	0	0	2. [3;6[	0	3. [66;76[	0	0	0	1	1	1	1	1	1	1	0	1	1	1	1	1	0	0	0	0	1	1	1	1	1	0	0	0	0	0	0	0	0	0
1662	0	30	0	H	1	0	0	0	1	0	0	2. [3;6[	0	1. < 53	0	0	1	1	1	1	1	1	1	1	1	1	1	1	0	0	0	0	0	0	0	0	0	0	0	0	0	0	0	0	0	0	0	0
1663	0	30	0	H	1	0	0	0	0	0	0	2. [3;6[	0	2. [53;66[	0	0	1	1	1	1	1	1	1	1	1	1	0	0	0	0	0	0	0	0	0	0	0	0	0	0	0	0	0	0	0	0	0	0
1664	0	30	0	H	1	0	0	0	1	0	0	3. [6;8[	0	3. [66;76[	0	0	1	0	1	1	1	1	1	1	0	0	0	0	0	0	0	0	0	0	0	0	0	0	0	0	0	0	0	0	0	0	0	0
1665	1	10	0	H	1	0	0	0	0	1	0	2. [3;6[	0	2. [53;66[	0	0	0	1	1	1	1	1	1	1	1	1	0	0	0	1	1	1	1	1	1	1	1	0	0	0	0	0	0	0	0	0	0	0
1666	1	7	0	H	0	1	0	0	0	0	0	1. < 3	1	2. [53;66[	0	0	1	0	0	0	0	0	0	0	0	0	0	0	1	1	1	1	1	1	1	1	1	1	1	1	1	1	1	1	0	0	0	0
1667	1	26	1	H	0	0	0	0	1	0	0	1. < 3	0	4. >= 76	0	0	0	1	1	1	0	1	1	1	1	1	1	1	1	1	1	1	1	1	1	1	1	1	1	1	0	0	0	0	0	0	0	0
1668	0	30	0	H	1	0	0	0	1	0	0	2. [3;6[	0	2. [53;66[	0	0	0	1	1	1	1	1	1	1	1	1	1	1	0	1	1	1	1	1	1	0	0	1	1	1	1	1	1	1	1	1	1	1
1669	0	7	0	H	0	0	0	0	0	1	0	3. [6;8[	1	2. [53;66[	0	0	1	0	1	1	1	1	1	1	1	1	0	0	0	0	0	0	0	0	0	0	0	0	0	0	0	0	0	0	0	0	0	0
1670	0	30	0	H	1	0	1	0	0	0	0	1. < 3	1	4. >= 76	0	0	1	0	1	1	1	1	1	1	1	1	0	0	0	0	0	0	0	0	0	0	0	0	0	0	0	0	0	0	0	0	0	0
1671	0	30	1	H	0	0	0	0	1	0	0	3. [6;8[	0	3. [66;76[	0	0	0	1	1	1	1	1	1	1	1	1	1	0	0	0	0	1	1	1	1	1	1	1	1	1	1	1	1	1	1	1	1	1
1672	0	30	0	H	1	0	0	0	0	1	0	2. [3;6[	1	2. [53;66[	0	0	0	1	0	0	0	0	0	0	0	0	0	0	0	0	0	0	0	0	0	0	0	0	0	0	0	0	0	0	0	0	0	0
1673	0	30	1	H	0	1	0	0	0	1	0	2. [3;6[	1	4. >= 76	0	0	1	1	1	1	1	1	1	1	1	1	1	0	0	0	0	0	0	0	0	0	0	1	1	1	1	1	0	0	0	0	0	0
1674	1	6	0	H	0	1	0	0	0	1	0	1. < 3	0	1. < 53	0	0	1	1	1	1	1	0	0	1	1	1	1	1	1	1	1	1	1	1	1	1	1	0	0	0	0	0	0	0	0	0	0	0
1675	0	2	0	H	1	0	0	0	0	0	0	2. [3;6[	0	4. >= 76	0	0	0	1	0	0	0	0	0	0	0	0	0	0	0	0	0	0	0	0	0	0	0	0	0	0	0	0	0	0	0	0	0	0
1676	0	30	0	H	1	0	0	0	0	0	0	1. < 3	0	4. >= 76	0	0	0	0	1	1	1	1	1	0	0	1	1	1	1	1	0	0	1	1	1	0	0	0	0	0	0	0	0	0	0	0	0	0
1677	1	0	0	H	0	0	0	1	0	0	0	4. >= 8	0	1. < 53	0	1	1	0	1	1	1	1	1	1	1	1	1	0	0	0	0	0	0	0	0	0	0	0	0	0	0	0	0	0	0	0	0	0
1678	1	16	0	H	1	0	0	0	1	0	0	2. [3;6[	1	2. [53;66[	0	0	0	1	1	1	1	1	1	1	1	1	0	0	0	0	0	0	0	0	0	1	1	1	1	1	1	1	1	1	1	1	1	1
1679	0	30	0	H	0	0	0	0	0	0	0	2. [3;6[	0	4. >= 76	0	0	0	1	1	1	1	1	0	0	0	0	0	0	0	0	0	0	0	0	0	0	0	0	0	0	0	0	0	0	0	0	0	0
1680	0	30	0	H	1	0	0	0	1	0	0	2. [3;6[	0	1. < 53	0	0	1	1	1	1	1	1	1	1	1	1	1	0	0	0	0	0	0	0	0	0	0	0	0	0	0	0	0	0	0	0	0	0
1681	1	4	0	H	1	0	0	0	0	0	0	2. [3;6[	0	4. >= 76	0	0	1	0	0	0	0	0	1	1	0	0	0	0	0	0	0	0	0	0	0	0	0	0	0	0	0	0	0	0	0	0	0	0
1682	1	25	0	H	0	0	0	0	1	0	0	2. [3;6[	0	4. >= 76	0	0	1	1	1	1	1	1	1	1	1	1	1	1	1	1	1	1	1	1	1	1	0	0	0	0	1	1	1	1	1	1	1	1
1683	1	7	0	H	1	0	0	0	1	0	0	2. [3;6[	0	4. >= 76	0	0	1	1	1	1	0	0	0	0	0	1	1	1	1	1	1	1	1	1	1	1	0	0	0	0	1	1	1	1	1	1	1	1
1684	0	30	0	H	0	1	0	0	0	1	0	3. [6;8[	1	3. [66;76[	0	0	1	0	0	0	0	0	0	0	0	0	0	0	0	0	0	0	0	0	0	0	0	0	0	0	0	0	0	0	0	0	0	0
1685	1	8	0	H	1	0	1	0	0	0	0	3. [6;8[	1	3. [66;76[	0	0	1	0	1	1	1	1	1	1	1	0	1	1	1	1	1	1	1	1	1	1	0	1	1	1	1	1	1	0	1	1	1	1
1686	0	30	0	H	1	0	0	0	0	1	0	3. [6;8[	0	4. >= 76	0	0	0	1	1	1	1	1	0	0	0	0	0	0	0	1	1	1	1	1	1	1	1	1	1	1	1	0	0	0	0	0	0	0
1687	0	15	0	H	1	0	0	1	0	1	0	4. >= 8	0	4. >= 76	0	0	1	1	1	1	1	0	0	0	0	0	0	0	0	0	0	1	1	1	0	0	0	0	0	0	0	0	0	0	0	0	0	0
1688	0	30	0	H	0	0	0	0	0	1	0	1. < 3	0	4. >= 76	0	0	1	1	1	0	0	0	1	0	0	0	0	0	0	0	0	0	0	0	0	0	0	0	0	0	0	0	0	0	0	0	0	0
1689	0	20	0	H	1	0	0	0	1	0	0	2. [3;6[	1	3. [66;76[	0	0	0	1	1	1	1	1	1	1	1	1	1	1	1	1	1	1	0	0	0	0	0	0	0	0	0	0	0	0	0	0	0	0
1690	0	30	0	H	1	0	0	0	0	0	0	2. [3;6[	0	4. >= 76	0	0	1	1	1	1	1	1	1	1	1	1	0	0	0	0	0	0	0	0	0	0	0	0	0	0	0	0	0	0	0	0	0	0
1691	1	8	1	H	1	0	0	0	1	0	0	2. [3;6[	0	2. [53;66[	0	0	1	1	1	1	1	1	1	1	1	1	1	1	1	1	1	1	1	1	1	1	1	1	0	0	0	0	0	0	0	0	0	0
1692	1	9	0	H	1	0	0	1	0	1	0	2. [3;6[	0	2. [53;66[	0	0	0	1	1	1	0	0	0	0	0	0	0	1	1	1	1	1	1	1	1	0	0	0	0	0	0	1	0	0	0	0	0	0
1693	0	30	1	H	1	1	0	0	0	1	0	3. [6;8[	0	4. >= 76	0	0	0	1	1	1	1	1	1	1	1	1	1	1	1	1	1	1	1	1	1	1	1	1	1	0	0	0	0	0	0	0	0	0
1694	0	23	0	H	0	0	0	0	0	1	0	3. [6;8[	0	4. >= 76	0	0	1	1	1	1	1	0	0	1	1	1	1	1	1	1	1	1	1	1	1	1	1	1	1	0	0	0	0	0	0	0	0	0
1695	0	13	1	H	1	0	1	0	0	0	0	2. [3;6[	0	3. [66;76[	1	0	1	1	1	1	1	1	1	1	1	1	1	1	1	1	1	1	0	0	0	0	0	0	0	0	0	0	0	0	0	0	0	0
1696	0	30	0	H	1	1	0	0	0	1	0	4. >= 8	0	2. [53;66[	0	0	1	1	1	0	0	0	0	0	0	0	0	0	0	0	0	0	0	0	0	0	0	0	0	0	0	0	0	0	0	0	0	0
1697	0	12	0	H	1	0	0	0	0	0	0	4. >= 8	0	4. >= 76	0	0	1	1	1	1	1	1	1	0	0	1	1	1	1	1	1	0	0	0	0	0	0	0	0	0	0	0	0	0	0	0	0	0
1698	1	0	0	H	1	0	0	1	0	1	0	1. < 3	0	4. >= 76	0	0	1	0	0	1	1	1	1	1	0	0	0	0	0	0	0	0	0	0	0	0	0	0	0	0	0	0	0	0	0	0	0	0
1699	0	26	0	H	1	0	0	0	0	1	0	2. [3;6[	0	4. >= 76	0	0	0	1	1	1	1	1	0	0	0	0	0	0	0	0	0	1	1	1	1	1	1	1	1	1	0	0	0	0	0	0	0	0
1700	1	12	0	H	0	1	1	0	0	1	0	1. < 3	0	1. < 53	0	0	0	1	1	1	1	1	1	1	1	0	0	0	0	0	0	1	1	1	1	1	1	1	1	1	0	0	0	0	0	0	0	0
1701	0	30	1	H	0	0	0	0	1	0	0	2. [3;6[	0	3. [66;76[	0	0	1	0	1	1	1	1	1	1	0	0	0	0	0	0	0	0	0	0	0	0	0	0	0	0	0	0	0	0	0	0	0	0
1702	0	15	1	H	0	0	0	0	0	0	0	3. [6;8[	0	4. >= 76	1	0	1	0	1	1	1	1	1	1	1	1	1	1	1	0	0	0	0	0	0	0	0	0	0	0	0	0	0	0	0	0	0	0
1703	0	30	0	H	1	1	0	0	0	0	0	2. [3;6[	0	2. [53;66[	0	0	1	0	1	1	1	1	1	1	1	1	1	1	1	1	1	1	0	0	0	0	0	0	1	1	1	1	1	1	1	0	0	0
1704	0	30	1	H	1	0	0	0	1	0	0	4. >= 8	0	4. >= 76	0	0	1	1	1	1	1	1	1	1	1	1	1	1	1	1	1	0	0	0	0	0	0	0	0	0	0	0	0	0	0	0	0	0
1705	1	17	0	H	1	0	0	1	0	1	0	1. < 3	0	3. [66;76[	0	0	1	0	0	0	0	0	0	1	1	1	1	1	1	0	0	0	0	0	0	1	1	1	1	1	1	1	1	1	1	1	1	1
1706	0	30	1	H	1	0	0	0	1	0	0	4. >= 8	1	1. < 53	0	0	0	1	1	1	1	1	1	1	1	1	1	0	0	0	0	0	0	0	0	0	0	0	0	0	0	0	0	0	0	0	0	0
1707	0	30	1	H	0	0	0	0	0	0	0	2. [3;6[	0	2. [53;66[	0	0	0	1	1	0	0	0	0	0	0	0	0	0	0	0	0	0	0	0	0	0	0	0	0	0	0	0	0	0	0	0	0	0
1708	0	30	1	H	0	0	0	0	1	0	0	2. [3;6[	0	4. >= 76	0	0	0	0	1	1	1	1	1	1	1	1	1	1	1	1	1	1	1	1	1	1	1	1	1	1	1	1	1	1	0	0	0	0
1709	0	2	0	H	0	0	1	0	1	0	0	2. [3;6[	0	4. >= 76	0	0	1	1	1	1	1	0	0	0	0	0	0	0	0	0	0	0	0	0	0	0	0	0	0	0	0	0	0	0	0	0	0	0
1710	1	0	0	H	1	0	0	0	1	0	0	4. >= 8	0	2. [53;66[	0	0	1	1	1	1	1	1	1	1	1	1	1	1	1	1	1	1	1	1	1	1	1	1	1	1	1	1	1	1	1	1	1	1
1711	0	11	0	H	0	0	0	0	0	0	1	4. >= 8	1	4. >= 76	0	0	1	1	1	1	1	1	1	1	0	0	0	0	0	0	0	0	0	0	0	0	0	0	0	0	0	0	0	0	0	0	0	0
1712	0	30	0	H	1	0	0	0	0	0	0	4. >= 8	0	2. [53;66[	0	1	1	1	1	1	1	1	1	1	1	1	1	1	1	0	0	0	0	0	1	1	1	0	1	0	0	0	0	0	0	0	0	1
1713	0	30	0	H	1	1	0	0	0	0	0	2. [3;6[	0	3. [66;76[	0	0	1	1	1	1	0	0	0	0	0	0	0	0	0	0	0	0	0	0	0	0	0	0	0	0	0	0	0	0	0	0	0	0
1714	0	6	1	H	1	0	0	0	1	0	0	4. >= 8	0	3. [66;76[	0	0	0	1	1	1	1	1	1	1	1	0	0	0	0	0	0	0	0	0	0	0	0	0	0	0	0	0	0	0	0	0	0	0
1715	0	2	0	H	1	0	0	1	1	0	0	3. [6;8[	0	2. [53;66[	0	0	0	1	1	1	1	0	0	0	0	0	0	0	0	0	0	0	0	0	0	0	0	0	0	0	0	0	0	0	0	0	0	0
1716	0	30	1	H	0	0	0	0	1	0	0	2. [3;6[	0	4. >= 76	0	0	1	1	1	1	1	1	1	1	1	1	0	0	0	1	1	1	1	1	0	0	0	0	0	0	0	0	0	0	0	0	0	0
1717	0	30	1	H	1	0	0	0	1	0	0	2. [3;6[	1	4. >= 76	0	0	0	1	1	1	1	1	1	1	1	1	1	1	1	1	1	1	0	0	0	0	0	0	1	1	1	1	1	0	0	0	0	0
1718	0	30	0	H	1	0	0	0	1	0	0	3. [6;8[	0	2. [53;66[	0	0	1	1	1	1	1	1	1	0	0	0	0	0	0	0	0	0	0	0	0	0	0	0	0	0	0	0	0	0	0	0	0	0
1719	1	27	0	H	1	0	0	0	0	0	0	3. [6;8[	0	4. >= 76	0	0	1	1	1	1	1	1	1	1	1	1	1	1	1	0	0	0	0	0	1	1	0	0	0	0	1	1	0	0	0	1	1	1
1720	0	30	0	H	1	1	0	1	0	1	0	3. [6;8[	0	2. [53;66[	0	0	1	1	1	1	1	1	0	0	0	0	0	0	0	0	0	0	0	0	0	0	0	0	0	0	0	0	0	0	0	0	0	0
1721	0	30	0	H	1	0	0	0	0	0	0	3. [6;8[	1	3. [66;76[	0	0	0	1	1	1	1	1	1	1	1	1	1	1	1	1	1	1	1	1	0	0	0	0	0	1	1	1	1	1	1	1	0	0
1722	0	30	0	H	1	0	0	0	0	0	0	4. >= 8	0	4. >= 76	0	0	1	1	0	0	1	1	1	1	1	1	1	1	1	1	0	0	0	0	0	0	0	0	0	0	0	0	0	0	0	0	0	0
1723	0	30	1	H	0	0	0	0	1	0	0	1. < 3	0	2. [53;66[	0	0	0	0	1	1	1	1	1	1	1	1	0	0	0	1	1	1	1	0	0	0	0	0	0	0	0	0	0	0	0	0	0	0
1724	1	8	0	H	1	0	0	0	0	0	0	2. [3;6[	0	2. [53;66[	0	0	0	1	1	1	1	0	0	0	0	0	1	1	1	1	1	1	1	1	1	1	1	1	1	1	1	1	1	1	1	1	1	1
1725	0	7	0	H	1	0	0	0	1	0	0	2. [3;6[	0	2. [53;66[	0	0	0	0	1	1	1	1	1	1	1	0	0	0	0	0	0	0	0	0	0	0	0	0	0	0	0	0	0	0	0	0	0	0
1726	0	30	0	H	0	0	0	0	0	0	0	2. [3;6[	0	3. [66;76[	0	1	1	1	1	1	1	1	1	1	1	1	1	1	1	1	1	1	1	1	1	1	1	1	0	0	0	0	0	0	0	0	0	0
1727	0	20	0	H	1	0	0	0	0	1	0	2. [3;6[	1	4. >= 76	0	0	1	0	1	1	1	1	1	1	0	0	0	0	0	0	0	0	0	0	0	0	0	0	0	0	0	0	0	0	0	0	0	0
1728	1	21	0	H	1	0	0	0	0	0	0	2. [3;6[	0	4. >= 76	1	0	0	1	1	1	1	1	1	0	0	0	0	0	0	0	0	0	0	0	0	0	0	0	0	1	1	1	1	1	1	1	1	1
1729	1	16	0	H	1	0	0	0	0	0	0	3. [6;8[	0	4. >= 76	0	0	1	0	0	0	0	0	0	0	0	0	0	0	0	0	0	1	0	0	0	1	1	1	1	1	1	1	1	1	1	1	1	1
1730	0	30	0	H	1	0	0	0	0	1	0	3. [6;8[	0	4. >= 76	0	0	1	0	1	1	1	1	1	1	1	1	1	1	1	1	1	1	1	1	1	1	1	1	1	1	1	1	1	1	0	0	0	0
1731	0	5	0	H	0	0	0	0	0	0	0	4. >= 8	0	4. >= 76	0	1	1	0	0	0	1	1	1	1	0	0	0	0	0	0	0	0	0	0	0	0	0	0	0	0	0	0	0	0	0	0	0	0
1732	1	11	1	H	1	1	0	1	1	0	0	2. [3;6[	0	2. [53;66[	0	0	0	1	1	1	1	1	1	0	1	1	1	0	0	0	1	1	1	1	1	1	1	1	1	0	0	0	0	0	0	1	1	1
1733	1	8	0	H	0	0	0	0	0	1	0	1. < 3	1	1. < 53	0	0	0	1	1	1	1	0	0	0	0	0	0	0	1	1	1	1	1	1	1	1	1	1	1	1	1	1	0	0	0	0	0	0
1734	0	30	0	H	0	1	0	0	0	1	0	2. [3;6[	1	2. [53;66[	0	0	1	0	1	1	1	1	1	1	1	1	1	1	1	1	1	1	1	1	1	1	0	0	0	0	0	0	0	0	0	0	0	0
1735	0	30	0	H	1	0	0	0	0	1	0	3. [6;8[	0	2. [53;66[	0	0	1	0	1	1	1	1	1	1	1	1	1	1	1	1	1	1	0	0	0	0	0	0	0	0	0	0	0	0	0	0	0	0
1736	1	2	0	H	1	0	1	0	0	1	0	1. < 3	0	3. [66;76[	0	0	1	0	1	1	1	1	1	1	1	1	1	1	1	1	1	1	1	1	1	1	1	1	0	0	0	0	0	0	0	0	0	0
1737	0	30	0	H	1	0	0	0	0	1	0	2. [3;6[	0	4. >= 76	0	0	1	0	1	1	1	1	1	1	1	1	1	1	1	1	0	0	0	0	0	0	0	1	1	1	1	1	1	1	1	1	1	1
1738	0	26	0	H	1	0	0	0	0	0	0	4. >= 8	0	4. >= 76	0	0	1	1	1	1	1	1	1	1	1	1	0	0	0	0	0	0	0	0	0	0	0	0	1	1	1	1	1	1	1	0	0	0
1739	0	8	0	H	1	1	1	0	0	1	0	1. < 3	0	2. [53;66[	0	0	1	0	1	1	0	1	0	0	0	0	0	0	0	0	0	0	0	0	0	0	0	0	0	0	0	0	0	0	0	0	0	0
1740	0	30	0	H	1	0	1	0	0	1	0	4. >= 8	0	2. [53;66[	0	0	1	0	1	1	1	1	0	0	0	0	0	0	0	0	0	0	0	0	0	0	0	0	0	0	0	0	0	0	0	0	0	0
1741	0	30	0	H	0	0	0	0	0	1	0	3. [6;8[	0	3. [66;76[	0	0	1	0	1	1	1	1	1	1	1	1	1	1	1	0	0	0	1	1	1	1	0	0	0	1	0	0	0	0	0	0	0	0
1742	0	30	0	H	1	0	0	0	0	1	0	3. [6;8[	0	2. [53;66[	0	0	1	1	1	1	1	1	1	0	0	0	0	0	0	0	0	0	0	0	0	0	0	0	0	0	0	0	0	0	0	0	0	0
1743	0	30	0	H	1	0	1	0	0	1	0	2. [3;6[	0	2. [53;66[	0	0	0	1	1	1	1	1	1	0	0	0	0	0	0	0	0	0	0	0	0	0	0	0	0	0	0	0	0	0	0	0	0	0
1744	0	13	0	H	0	0	0	0	0	1	0	4. >= 8	0	4. >= 76	0	0	0	0	1	1	1	0	0	0	0	1	1	1	1	1	1	1	0	0	0	0	0	0	0	0	0	0	0	0	0	0	0	0
1745	0	30	0	H	0	0	0	0	0	0	0	2. [3;6[	0	4. >= 76	0	0	1	0	1	1	1	1	0	1	1	1	1	1	1	1	1	1	1	1	1	1	1	1	1	1	1	1	1	1	1	1	1	1
1746	0	30	0	H	0	0	0	0	0	1	0	3. [6;8[	0	4. >= 76	0	0	1	1	1	1	1	1	1	1	0	0	0	0	0	0	0	0	0	0	0	0	0	0	0	0	0	0	0	0	0	0	0	0
1747	0	11	0	H	1	0	0	0	0	1	0	2. [3;6[	0	4. >= 76	0	0	1	0	1	1	1	1	1	0	0	0	0	1	1	1	0	0	0	0	0	0	0	0	0	0	0	0	0	0	0	0	0	0
1748	1	6	0	H	1	0	1	0	0	0	0	4. >= 8	1	3. [66;76[	1	0	0	1	1	1	1	1	1	1	1	1	1	1	1	1	1	1	1	1	1	1	1	1	0	0	0	0	0	0	0	0	0	0
1749	0	14	0	H	1	1	0	0	0	1	0	2. [3;6[	0	1. < 53	0	0	1	0	1	1	1	1	1	1	1	1	1	1	1	1	1	1	1	0	0	0	0	0	0	0	0	0	0	0	0	0	0	0
1750	1	21	0	H	1	0	0	0	0	1	0	3. [6;8[	1	4. >= 76	0	0	0	0	1	1	1	1	1	1	1	0	0	0	1	1	0	0	0	0	0	0	0	0	0	1	1	1	1	1	1	1	1	1
1751	0	20	1	H	1	0	1	0	1	0	0	3. [6;8[	1	2. [53;66[	0	0	0	0	1	1	1	1	1	1	1	1	1	1	1	1	1	1	1	1	1	1	1	1	1	0	0	0	0	0	0	0	0	0
1752	0	30	0	H	1	0	0	1	0	0	0	2. [3;6[	0	2. [53;66[	1	0	0	1	1	1	1	1	1	1	1	0	0	0	0	1	1	1	1	1	0	0	0	0	0	0	0	0	0	0	0	0	0	0
1753	0	30	0	H	0	0	0	0	0	1	0	2. [3;6[	0	2. [53;66[	0	0	1	0	1	1	1	1	1	0	0	0	0	0	0	0	0	0	0	0	0	0	0	0	0	0	0	0	0	0	0	0	0	0
1754	0	21	0	H	0	0	0	0	1	0	0	1. < 3	0	4. >= 76	0	0	1	0	1	1	1	1	1	0	0	1	1	1	0	0	0	0	0	0	0	0	0	0	0	0	0	0	0	0	0	0	0	0
1755	0	17	0	H	1	0	0	0	1	0	0	3. [6;8[	0	3. [66;76[	0	0	1	1	1	1	1	1	1	1	1	1	1	1	1	1	1	1	1	1	1	0	0	0	0	0	0	0	0	0	0	0	0	0
1756	1	14	0	H	0	1	1	0	0	1	0	3. [6;8[	0	4. >= 76	0	0	0	1	1	1	0	0	0	0	0	0	1	1	1	1	1	1	1	1	1	1	1	0	0	1	0	1	1	1	1	1	1	1
1757	1	5	0	H	0	0	0	0	0	1	0	2. [3;6[	0	4. >= 76	0	0	1	0	0	0	0	0	0	0	0	1	1	1	1	1	1	1	0	0	0	0	0	0	0	0	0	0	0	0	0	0	0	0
1758	0	30	0	H	1	1	0	0	1	0	0	2. [3;6[	0	2. [53;66[	0	0	1	0	1	1	1	0	1	0	1	1	1	1	1	1	1	1	1	1	1	1	1	1	1	1	1	1	1	1	1	1	1	1
1759	0	30	0	H	1	1	0	0	0	0	1	1. < 3	1	3. [66;76[	0	0	1	0	1	1	1	1	1	1	1	0	0	0	0	0	0	0	0	0	0	0	0	0	0	0	0	0	0	0	0	0	0	0
1760	0	30	0	H	1	0	0	0	0	1	0	1. < 3	0	2. [53;66[	0	0	1	0	1	1	1	1	1	1	1	1	1	1	1	1	1	0	0	0	0	0	0	0	0	0	0	1	1	1	1	1	1	1
1761	0	19	0	H	1	1	0	0	0	1	0	4. >= 8	0	3. [66;76[	0	0	1	0	1	1	1	1	1	1	0	0	0	0	0	0	0	0	0	0	0	0	0	0	0	0	0	0	0	0	0	0	0	0
1762	1	1	0	H	1	1	0	0	0	0	0	3. [6;8[	0	1. < 53	0	0	1	0	0	1	1	1	1	1	1	1	0	0	0	0	0	0	1	1	1	1	1	1	1	1	1	1	1	0	0	0	0	0
1763	0	26	0	H	0	0	0	0	0	0	0	2. [3;6[	1	1. < 53	0	1	1	0	1	1	1	1	1	1	1	1	1	1	1	1	1	1	1	1	1	1	1	1	1	1	1	1	1	1	1	0	0	0
1764	0	30	0	H	0	1	0	0	0	0	0	1. < 3	0	2. [53;66[	0	1	0	1	1	1	1	1	1	1	1	0	0	0	0	0	0	0	0	0	0	0	0	0	0	0	0	0	0	0	0	0	0	0
1765	0	30	0	H	1	0	0	0	0	1	0	1. < 3	0	4. >= 76	0	0	0	1	1	1	0	0	0	1	1	1	1	1	1	1	1	1	1	1	1	1	1	1	1	1	1	1	1	1	0	0	0	0
1766	0	30	0	H	0	0	0	0	0	0	0	3. [6;8[	1	1. < 53	0	1	1	0	1	1	1	1	1	1	1	1	1	1	1	0	0	0	0	0	0	0	0	0	0	0	0	0	0	0	0	0	0	0
1767	0	30	1	H	0	0	0	0	1	0	0	3. [6;8[	0	3. [66;76[	0	0	0	1	1	1	1	0	1	1	1	1	0	0	0	0	0	0	0	0	0	0	0	0	0	0	0	0	0	0	0	0	0	0
1768	0	4	0	H	0	0	1	0	0	0	1	2. [3;6[	0	4. >= 76	0	0	0	0	1	1	1	0	0	0	0	0	0	0	0	0	0	0	0	0	0	0	0	0	0	0	0	0	0	0	0	0	0	0
1769	1	12	1	H	1	0	0	0	1	0	0	3. [6;8[	0	4. >= 76	0	0	0	1	1	1	1	1	1	1	1	1	0	0	1	0	1	1	1	1	1	1	1	0	0	0	0	0	0	0	0	0	0	0
1770	0	4	0	H	1	0	0	0	0	0	0	1. < 3	0	3. [66;76[	1	0	0	0	1	1	1	1	1	0	0	0	0	0	0	0	0	0	0	0	0	0	0	0	0	0	0	0	0	0	0	0	0	0
1771	1	1	0	H	1	1	0	1	0	0	0	3. [6;8[	0	2. [53;66[	0	1	1	0	1	1	1	1	1	1	1	1	0	0	0	0	0	0	0	0	0	0	0	0	0	0	0	0	0	0	0	0	0	0
1772	1	5	0	H	1	0	0	0	0	0	0	4. >= 8	1	2. [53;66[	0	0	1	0	1	1	1	1	1	0	1	1	1	1	1	1	1	0	0	0	0	0	0	0	0	0	0	0	0	0	0	0	0	0
1773	1	27	0	H	0	0	0	1	0	1	0	3. [6;8[	0	3. [66;76[	0	0	1	0	1	1	1	1	1	1	1	1	1	1	1	1	1	1	1	1	1	1	1	1	1	1	1	1	1	1	1	1	1	1
1774	0	30	0	H	1	0	0	0	0	0	0	3. [6;8[	0	2. [53;66[	0	1	1	0	1	1	1	1	1	1	1	1	0	0	0	0	0	0	0	0	0	0	0	0	0	0	0	0	0	0	0	0	0	0
1775	1	6	0	H	1	0	1	0	1	0	0	4. >= 8	0	4. >= 76	0	0	1	1	1	1	1	1	1	1	1	1	1	1	1	1	1	1	1	1	1	1	1	1	1	1	1	1	1	1	1	1	1	1
1776	0	30	0	H	0	0	0	0	1	0	0	3. [6;8[	0	1. < 53	0	0	1	0	1	1	1	1	1	1	1	1	1	1	1	1	1	1	1	1	1	1	0	0	0	0	0	0	0	0	1	1	1	1
1777	0	16	1	H	0	0	0	0	0	1	0	4. >= 8	0	3. [66;76[	0	0	0	1	1	1	1	1	1	1	1	1	1	0	1	1	1	0	0	0	0	0	0	0	0	0	0	0	0	0	0	0	0	0
1778	0	30	0	H	0	0	0	0	1	0	0	2. [3;6[	0	4. >= 76	0	0	1	1	1	1	1	1	1	1	1	1	0	0	0	0	0	0	0	0	0	0	0	0	0	0	0	0	0	0	0	0	0	0
1779	1	3	0	H	1	0	0	0	0	1	0	1. < 3	1	3. [66;76[	0	0	1	0	1	1	0	1	1	1	1	1	1	1	1	0	0	0	0	0	0	0	0	0	0	0	0	0	0	0	0	0	0	0
1780	0	30	0	H	1	0	0	1	1	0	0	4. >= 8	0	1. < 53	0	0	1	0	1	1	1	1	1	1	1	1	1	1	1	1	1	1	1	1	1	1	1	1	1	1	1	1	0	0	0	0	0	0
1781	0	10	0	H	1	0	0	0	1	0	0	2. [3;6[	0	3. [66;76[	0	0	1	0	1	1	1	1	1	0	0	0	0	0	0	0	0	0	0	0	0	0	0	0	0	0	0	0	0	0	0	0	0	0
1782	1	12	0	H	0	0	0	0	1	0	0	3. [6;8[	0	3. [66;76[	0	0	1	0	1	1	1	1	1	1	1	1	1	1	1	1	1	1	1	1	1	1	1	1	0	0	0	0	0	0	0	0	0	0
1783	0	2	0	H	1	1	0	1	1	0	0	3. [6;8[	0	3. [66;76[	0	0	0	1	1	1	1	0	0	0	0	0	0	0	0	0	0	0	0	0	0	0	0	0	0	0	0	0	0	0	0	0	0	0
1784	0	4	0	H	1	0	0	1	0	1	0	2. [3;6[	0	2. [53;66[	0	0	1	1	1	1	1	1	1	0	0	0	0	0	0	0	0	0	0	0	0	0	0	0	0	0	0	0	0	0	0	0	0	0
1785	0	30	0	H	1	0	0	0	0	1	0	3. [6;8[	0	3. [66;76[	0	0	1	1	1	1	1	1	1	1	0	0	0	0	0	0	0	0	0	0	0	0	0	0	0	0	0	0	0	0	0	0	0	0
1786	0	8	0	H	1	0	0	1	1	0	0	4. >= 8	0	2. [53;66[	0	0	1	1	1	1	1	1	1	1	1	1	1	0	0	0	0	0	0	0	0	0	0	0	0	0	0	0	0	0	0	0	0	0
1787	0	11	0	H	0	0	1	0	0	1	0	2. [3;6[	0	2. [53;66[	0	0	1	0	1	1	1	1	1	1	0	0	0	0	0	0	0	0	0	0	0	0	0	0	0	0	0	0	0	0	0	0	0	0
1788	0	12	0	H	1	1	1	0	1	0	0	2. [3;6[	0	2. [53;66[	0	0	0	1	1	1	1	0	0	0	1	1	1	0	0	0	0	0	0	0	0	0	0	0	0	0	0	0	0	0	0	0	0	0
1789	0	30	0	H	1	0	0	0	0	1	0	3. [6;8[	1	3. [66;76[	0	0	1	1	1	1	1	1	1	1	0	1	1	1	1	1	0	0	0	0	0	0	0	0	0	0	0	0	0	0	0	0	0	0
1790	0	26	0	H	0	0	0	0	1	0	0	2. [3;6[	1	3. [66;76[	0	0	0	0	1	1	1	1	1	1	1	1	1	1	1	1	1	1	1	1	1	1	1	1	0	0	0	0	0	0	0	0	0	0
1791	0	20	0	H	1	1	0	0	0	0	0	2. [3;6[	0	3. [66;76[	0	0	1	1	0	1	1	1	1	1	1	1	1	1	1	1	1	1	1	1	0	0	0	0	0	0	0	0	0	0	0	0	0	0
1792	1	8	0	H	0	0	0	0	0	0	0	3. [6;8[	0	4. >= 76	0	1	1	0	0	0	0	0	0	0	0	0	1	1	1	1	1	1	1	1	0	0	0	0	0	0	0	0	0	0	0	0	0	0
1793	1	3	0	H	0	0	1	0	0	0	0	4. >= 8	0	2. [53;66[	0	0	1	0	1	1	1	1	1	1	1	1	1	1	1	1	0	0	0	0	0	0	0	0	0	0	0	0	0	0	0	0	0	0
1794	0	4	0	H	1	0	0	0	0	0	0	4. >= 8	1	4. >= 76	0	0	1	0	1	1	1	1	1	0	0	0	0	0	0	0	0	0	0	0	0	0	0	0	0	0	0	0	0	0	0	0	0	0
1795	0	30	0	H	1	0	0	0	0	0	0	4. >= 8	0	1. < 53	0	1	1	0	1	0	0	0	0	0	0	1	0	1	0	1	0	0	0	0	0	0	0	0	0	0	0	0	0	0	0	0	0	0
1796	1	11	0	H	1	0	0	1	0	1	0	1. < 3	1	2. [53;66[	0	0	1	0	1	1	1	1	0	0	0	0	0	0	0	1	1	1	1	1	1	1	1	1	0	0	0	0	0	0	0	0	0	0
1797	1	8	0	H	1	0	0	0	0	1	0	4. >= 8	1	4. >= 76	0	0	1	0	1	1	1	1	1	0	0	0	1	1	1	1	1	1	1	1	1	1	1	1	1	1	0	0	0	0	0	0	0	1
1798	0	6	1	H	0	0	0	0	0	0	1	4. >= 8	0	2. [53;66[	0	0	1	0	1	1	1	1	1	1	1	0	0	0	0	0	0	0	0	0	0	0	0	0	0	0	0	0	0	0	0	0	0	0
1799	0	30	0	H	0	0	0	0	0	0	1	2. [3;6[	0	2. [53;66[	0	0	1	0	1	1	0	0	0	0	0	0	0	0	0	0	0	0	0	0	0	0	0	0	0	0	0	0	0	0	0	0	0	0
1800	0	30	0	H	0	0	0	0	0	0	1	4. >= 8	0	2. [53;66[	0	0	1	0	1	1	1	1	1	1	1	1	1	0	0	0	1	0	0	0	0	0	0	0	0	0	0	0	0	0	0	0	0	0
1801	1	5	0	H	0	1	0	0	0	0	0	2. [3;6[	0	1. < 53	0	1	1	0	0	0	0	0	0	0	0	1	1	1	1	1	1	1	1	1	0	0	0	0	0	0	0	0	0	0	0	0	0	0
1802	0	30	0	H	1	0	0	0	1	0	0	4. >= 8	0	3. [66;76[	0	0	1	0	1	1	1	1	1	1	1	1	1	1	1	1	1	1	1	1	1	1	1	1	1	1	1	1	1	1	1	1	1	1
1803	0	30	0	H	1	0	0	0	0	0	0	3. [6;8[	0	3. [66;76[	0	0	1	1	1	1	1	1	1	1	1	1	1	1	1	1	1	1	1	1	1	1	1	1	1	1	0	0	0	0	0	0	0	0
1804	0	12	0	H	1	0	0	0	0	0	1	3. [6;8[	0	4. >= 76	0	0	1	1	1	1	1	1	0	0	0	0	0	0	0	0	0	0	0	0	0	0	0	0	0	0	0	0	0	0	0	0	0	0
1805	0	9	0	H	1	1	1	0	1	0	0	3. [6;8[	0	2. [53;66[	0	0	1	1	1	1	1	1	1	1	1	1	1	1	0	0	0	0	0	0	0	0	0	0	0	0	0	0	0	0	0	0	0	0
1806	0	30	0	H	1	1	0	0	0	0	0	3. [6;8[	0	2. [53;66[	1	0	1	1	1	1	1	1	1	0	0	0	1	1	1	1	1	0	0	0	0	0	0	0	0	0	0	0	0	0	0	0	0	0
1807	1	20	1	H	1	0	0	0	1	0	0	2. [3;6[	0	2. [53;66[	0	0	0	1	1	1	1	0	0	1	1	1	1	1	1	1	1	1	1	1	1	0	0	0	1	1	1	1	1	1	1	1	1	1
1808	0	28	0	H	1	0	0	0	0	0	0	3. [6;8[	0	4. >= 76	0	0	1	0	0	0	0	0	0	0	0	0	0	0	0	0	0	0	0	0	1	1	1	1	1	1	1	1	1	1	0	0	0	0
1809	0	10	0	H	1	1	0	0	0	1	0	1. < 3	1	2. [53;66[	0	0	1	0	1	1	1	1	1	1	1	0	0	0	0	0	0	0	0	0	0	0	0	0	0	0	0	0	0	0	0	0	0	0
1810	0	4	0	H	1	0	0	0	0	1	0	2. [3;6[	1	2. [53;66[	0	0	1	0	1	1	1	0	0	0	0	0	0	0	0	0	0	0	0	0	0	0	0	0	0	0	0	0	0	0	0	0	0	0
1811	1	12	0	H	0	1	0	1	1	0	0	2. [3;6[	1	4. >= 76	0	0	1	1	1	1	1	1	1	1	1	0	0	0	0	0	0	0	1	1	1	1	1	1	1	1	1	1	0	0	0	0	0	0
1812	0	6	0	H	0	0	0	0	0	0	1	4. >= 8	0	4. >= 76	0	0	1	0	0	0	0	0	0	0	0	0	0	0	0	0	0	0	0	0	0	0	0	0	0	0	0	0	0	0	0	0	0	0
1813	0	30	0	H	1	0	1	1	0	0	0	2. [3;6[	1	1. < 53	0	0	1	0	0	0	0	0	0	1	1	1	1	1	0	1	1	1	1	1	1	1	1	1	1	1	1	1	1	1	1	1	1	1
1814	0	30	0	H	1	0	0	0	1	0	0	3. [6;8[	0	1. < 53	0	0	1	1	1	1	1	1	1	1	0	0	0	0	0	0	0	0	0	0	0	0	0	0	0	0	0	0	0	0	0	0	0	0
1815	0	9	0	H	1	1	0	0	1	0	0	3. [6;8[	0	4. >= 76	0	0	1	0	1	1	1	1	1	1	1	1	1	1	0	0	0	0	0	0	0	0	0	0	0	0	0	0	0	0	0	0	0	0
1816	0	16	0	H	0	0	0	0	1	0	0	3. [6;8[	0	4. >= 76	0	0	1	0	1	1	1	1	1	1	1	1	1	0	0	0	1	1	1	1	1	0	0	0	0	0	0	0	0	0	0	0	0	0
1817	0	4	0	H	1	1	0	0	0	1	0	2. [3;6[	0	2. [53;66[	0	0	1	0	1	1	1	1	1	0	0	0	0	0	0	0	0	0	0	0	0	0	0	0	0	0	0	0	0	0	0	0	0	0
1818	1	1	0	H	1	0	0	1	0	0	0	3. [6;8[	0	2. [53;66[	0	1	1	0	1	1	1	1	1	1	1	1	1	1	1	1	1	1	1	1	1	1	1	1	1	1	1	1	1	1	1	1	1	1
1819	0	30	0	H	0	0	0	0	0	0	0	3. [6;8[	0	2. [53;66[	0	1	1	1	1	1	1	1	1	1	1	0	0	1	1	1	1	0	1	1	1	1	1	1	1	0	0	0	0	0	0	0	0	0
1820	0	27	1	H	0	0	1	0	0	0	0	3. [6;8[	0	3. [66;76[	1	0	1	0	1	1	1	1	1	0	0	0	0	0	0	1	1	1	1	1	1	1	1	1	0	0	0	0	0	0	0	0	0	0
1821	1	7	0	H	1	1	0	0	0	0	0	2. [3;6[	0	3. [66;76[	0	1	1	0	0	0	0	0	0	0	0	1	1	1	1	1	1	1	1	1	1	0	0	0	0	0	0	0	0	0	0	0	0	0
1822	0	30	0	H	0	0	0	1	0	1	0	4. >= 8	0	2. [53;66[	0	0	1	0	1	1	1	1	1	1	1	1	1	1	1	1	1	1	1	1	1	1	0	0	1	0	0	0	0	0	0	0	0	0
1823	0	25	0	H	1	0	0	1	0	1	0	1. < 3	0	2. [53;66[	0	0	1	0	1	1	1	1	1	1	1	1	1	1	1	1	1	1	1	0	0	0	0	0	0	0	0	0	1	0	0	0	0	0
1824	1	7	0	H	1	1	0	1	0	0	0	3. [6;8[	0	3. [66;76[	0	0	1	0	0	1	1	1	1	0	0	1	1	0	0	0	0	0	0	0	0	0	0	0	0	0	0	0	0	0	0	0	0	0
1825	1	10	0	H	1	1	0	1	0	1	0	1. < 3	0	3. [66;76[	0	0	0	1	1	1	1	1	1	1	1	1	1	1	1	1	1	1	1	0	0	0	0	0	0	0	0	0	0	0	0	0	0	0
1826	1	3	0	H	1	0	0	0	0	0	0	3. [6;8[	0	2. [53;66[	0	0	1	0	0	0	0	1	1	1	1	1	1	1	1	1	0	0	0	0	0	0	0	0	0	0	0	0	0	0	0	0	0	0
1827	0	30	1	H	1	1	0	0	0	0	1	2. [3;6[	1	3. [66;76[	0	0	0	1	1	1	1	1	0	0	1	1	1	1	0	0	0	0	0	0	0	0	0	0	0	0	0	0	0	0	0	0	0	0
1828	0	4	0	H	1	0	0	0	1	0	0	3. [6;8[	0	4. >= 76	0	0	1	0	1	1	1	1	1	0	0	0	0	0	0	0	0	0	0	0	0	0	0	0	0	0	0	0	0	0	0	0	0	0
1829	1	16	0	H	1	1	1	0	0	0	0	2. [3;6[	0	3. [66;76[	0	0	0	0	1	1	1	1	1	1	1	1	1	1	1	1	1	1	1	1	1	1	1	1	1	1	1	1	1	1	1	1	1	1
1830	0	15	0	H	1	1	0	0	0	1	0	2. [3;6[	1	3. [66;76[	0	0	1	0	1	1	0	0	0	0	0	0	0	0	0	0	0	0	0	0	0	0	0	0	0	0	0	0	0	0	0	0	0	0
1831	1	25	0	H	1	0	0	1	0	0	0	4. >= 8	0	1. < 53	0	0	0	1	1	1	1	1	1	1	1	1	1	1	1	1	1	1	1	1	1	1	1	0	0	0	0	0	0	1	1	1	1	1
1832	1	8	0	H	0	0	0	1	0	0	0	3. [6;8[	0	4. >= 76	0	1	1	0	1	1	1	1	1	1	1	1	1	1	1	1	1	1	0	0	0	0	0	0	0	0	0	0	0	0	0	0	0	0
1833	0	30	0	H	0	0	0	1	1	0	0	4. >= 8	0	1. < 53	0	0	0	0	1	1	1	0	1	1	1	1	1	1	1	1	1	1	1	1	1	1	1	1	0	0	0	0	0	0	0	0	0	0
1834	0	30	1	H	1	1	0	0	1	0	0	1. < 3	0	1. < 53	0	0	0	1	1	1	1	1	0	0	0	0	0	0	0	0	0	0	0	0	0	0	0	0	0	0	0	0	0	0	0	0	0	0
1835	0	30	0	H	0	1	0	0	0	0	0	2. [3;6[	0	1. < 53	0	1	1	0	1	1	1	1	1	1	1	0	0	0	0	0	0	0	0	0	0	0	0	0	0	0	0	0	0	0	0	0	0	0
1836	0	13	1	H	1	0	0	0	0	1	0	2. [3;6[	1	3. [66;76[	0	0	0	1	1	1	1	1	1	1	1	1	1	1	1	1	1	1	0	0	0	0	0	0	0	0	0	0	0	0	0	0	0	0
1837	0	20	0	H	1	0	0	0	0	0	0	3. [6;8[	0	4. >= 76	0	0	0	1	1	1	0	0	0	0	0	0	0	0	1	1	1	1	1	1	1	1	1	1	1	0	0	0	0	0	0	0	0	0
1838	1	11	0	H	1	1	1	1	0	1	0	4. >= 8	0	1. < 53	0	0	1	0	1	1	0	0	0	1	1	1	1	1	1	1	1	1	1	1	1	1	1	1	1	1	1	1	1	0	0	0	0	0
1839	0	12	0	H	1	1	0	1	1	0	0	2. [3;6[	0	2. [53;66[	0	0	1	0	1	1	1	1	1	1	1	0	1	1	0	0	0	0	0	0	0	0	0	0	0	0	0	0	0	0	0	0	0	0
1840	0	30	0	H	0	0	0	0	1	0	0	3. [6;8[	0	4. >= 76	0	0	0	0	1	1	1	1	1	1	1	1	1	1	1	1	0	1	1	1	1	1	1	1	0	0	0	0	0	0	0	1	1	1
1841	0	30	0	H	0	1	0	0	0	1	0	3. [6;8[	1	4. >= 76	0	0	1	0	1	1	1	1	1	0	0	0	0	0	0	0	0	0	0	0	0	0	0	0	0	0	0	0	0	0	0	0	0	0
1842	0	4	0	H	0	0	0	0	0	0	0	2. [3;6[	0	2. [53;66[	0	1	1	0	1	1	1	0	0	0	0	0	0	0	0	0	0	0	0	0	0	0	0	0	0	0	0	0	0	0	0	0	0	0
1843	0	3	0	H	0	1	0	0	0	1	0	1. < 3	1	2. [53;66[	0	0	0	1	1	1	1	1	0	0	0	0	0	0	0	0	0	0	0	0	0	0	0	0	0	0	0	0	0	0	0	0	0	0
1844	0	13	0	H	1	0	0	0	1	0	0	4. >= 8	0	4. >= 76	0	0	1	0	1	1	1	1	1	1	1	1	1	1	1	1	1	0	0	0	0	0	0	0	0	0	0	0	0	0	0	0	0	0
1845	0	30	0	H	1	0	0	0	0	1	0	3. [6;8[	0	1. < 53	0	0	1	0	1	1	1	1	1	1	1	1	1	1	1	0	0	0	0	0	0	0	0	0	0	0	0	0	0	0	0	0	0	0
1846	0	30	0	H	0	1	0	0	0	0	1	1. < 3	1	2. [53;66[	0	0	1	0	1	1	1	1	1	1	0	0	0	0	0	0	0	0	0	0	0	0	0	0	0	0	0	0	0	0	0	0	0	0
1847	0	30	0	H	0	0	1	1	0	1	0	3. [6;8[	0	4. >= 76	0	0	0	0	0	1	1	1	1	1	1	1	1	1	1	1	1	1	1	1	0	0	0	0	0	0	0	0	0	0	0	0	0	0
1848	0	3	0	H	1	0	0	0	0	1	0	4. >= 8	0	1. < 53	0	0	1	0	1	1	1	1	0	0	0	0	0	0	0	0	0	0	0	0	0	0	0	0	0	0	0	0	0	0	0	0	0	0
1849	1	20	0	H	1	1	0	1	0	1	0	3. [6;8[	0	2. [53;66[	0	0	1	0	1	1	1	1	1	1	0	0	0	0	0	0	0	0	0	0	0	0	0	0	0	1	1	1	1	1	1	1	1	1
1850	0	11	0	H	1	0	1	1	0	1	0	2. [3;6[	0	2. [53;66[	0	0	1	1	1	1	1	0	0	0	0	0	0	0	0	0	0	0	0	0	0	0	0	0	0	0	0	0	0	0	0	0	0	0
1851	0	8	0	H	1	0	0	0	0	1	0	1. < 3	1	4. >= 76	0	0	1	0	1	1	1	1	1	1	1	1	1	0	0	0	0	0	0	0	0	0	0	0	0	0	0	0	0	0	0	0	0	0
1852	0	9	0	H	1	0	0	0	0	1	0	3. [6;8[	0	2. [53;66[	0	0	1	0	1	1	1	1	1	0	1	1	1	1	0	0	0	0	0	0	0	0	0	0	0	0	0	0	0	0	0	0	0	0
1853	0	10	0	H	0	0	0	1	0	1	0	2. [3;6[	0	4. >= 76	0	0	1	0	1	1	1	0	0	0	0	0	0	0	0	0	0	0	0	0	0	0	0	0	0	0	0	0	0	0	0	0	0	0
1854	1	2	0	H	0	0	0	0	0	0	0	1. < 3	0	1. < 53	0	1	1	0	1	1	1	1	1	1	1	1	1	1	1	1	1	0	0	0	0	0	0	0	0	0	0	0	0	0	0	0	0	0
1855	1	11	0	H	1	0	0	1	0	1	0	1. < 3	0	1. < 53	0	0	1	1	1	1	1	1	1	1	1	0	0	0	0	0	0	1	1	1	1	1	1	1	1	0	0	1	1	1	1	1	1	1
1856	0	7	0	H	1	0	0	0	1	0	0	3. [6;8[	0	2. [53;66[	0	0	0	0	1	1	1	1	1	1	1	1	0	0	0	0	0	0	0	0	0	0	0	0	0	0	0	0	0	0	0	0	0	0
1857	0	30	0	H	1	0	0	0	0	0	0	3. [6;8[	0	1. < 53	0	0	1	0	0	0	1	1	1	1	1	1	1	1	1	1	0	0	1	1	0	0	0	0	0	0	0	0	0	0	0	0	0	0
1858	0	30	0	H	0	1	0	0	0	0	1	3. [6;8[	1	2. [53;66[	0	0	1	0	1	1	1	1	1	1	1	1	1	0	0	0	0	0	0	0	0	0	0	0	0	0	0	0	0	0	0	0	0	0
1859	0	3	0	H	1	0	0	0	0	0	0	1. < 3	0	3. [66;76[	0	1	1	0	1	1	1	0	0	0	0	0	0	0	0	0	0	0	0	0	0	0	0	0	0	0	0	0	0	0	0	0	0	0
1860	0	30	0	H	0	0	0	0	1	0	0	2. [3;6[	0	4. >= 76	0	0	0	1	1	1	1	1	1	1	1	1	1	1	1	1	1	1	0	0	0	0	0	0	0	0	0	0	0	0	0	0	0	0
1861	1	0	0	H	1	0	0	0	0	1	0	3. [6;8[	1	4. >= 76	0	0	1	0	1	1	1	1	1	1	1	1	0	0	0	0	0	0	0	0	0	0	0	0	0	0	0	0	0	0	1	1	1	1
1862	0	30	1	H	1	0	0	1	1	0	0	3. [6;8[	0	4. >= 76	0	0	0	0	1	1	1	1	1	1	1	1	1	1	1	1	1	1	1	1	1	1	1	1	1	1	1	1	1	1	1	1	1	1
1863	1	4	0	H	1	0	0	1	0	1	0	2. [3;6[	0	3. [66;76[	0	0	1	0	1	1	1	1	1	1	1	1	1	1	1	1	0	0	0	0	0	0	0	0	0	0	0	0	0	0	0	0	0	0
1864	1	4	0	H	1	1	0	0	0	1	0	4. >= 8	1	2. [53;66[	0	0	0	0	1	1	1	1	1	1	1	1	1	1	1	1	1	1	1	1	1	1	1	1	1	1	1	1	1	1	1	1	1	0
1865	0	17	0	H	0	0	0	0	0	1	0	3. [6;8[	0	3. [66;76[	0	0	1	0	1	1	1	1	1	1	1	1	1	0	0	0	0	0	0	0	0	0	0	0	0	0	0	0	0	0	0	0	0	0
1866	0	19	0	H	0	0	0	0	1	0	0	3. [6;8[	1	3. [66;76[	0	0	1	0	1	0	0	0	0	1	1	1	1	1	1	1	1	1	1	0	0	0	0	0	0	0	0	0	0	0	0	0	0	0
1867	0	4	0	H	1	0	0	0	0	1	0	1. < 3	0	4. >= 76	0	0	1	0	1	1	0	0	0	0	0	0	0	0	0	0	0	0	0	0	0	0	0	0	0	0	0	0	0	0	0	0	0	0
1868	0	30	0	H	0	1	1	1	0	1	0	2. [3;6[	1	4. >= 76	0	0	1	1	1	1	1	1	1	0	0	0	0	0	0	0	0	0	1	1	1	1	1	0	0	0	0	0	0	0	0	0	0	0
1869	0	11	1	H	1	0	0	0	0	0	0	2. [3;6[	1	4. >= 76	0	0	0	1	1	1	1	1	1	1	0	0	0	1	1	1	0	0	0	0	0	0	0	0	0	0	0	0	0	0	0	0	0	0
1870	0	30	0	H	1	0	0	0	1	0	0	2. [3;6[	0	1. < 53	0	0	1	1	1	1	1	1	1	1	1	1	1	1	1	1	1	1	1	1	1	1	1	1	1	1	1	1	1	1	1	1	1	1
1871	1	12	0	H	0	0	0	1	0	1	0	2. [3;6[	0	4. >= 76	0	0	1	0	1	1	1	1	1	1	0	0	0	0	0	1	1	1	1	1	1	1	1	1	1	0	0	0	0	0	0	0	0	0
1872	0	2	1	H	0	0	0	0	1	0	0	1. < 3	0	2. [53;66[	0	0	0	1	1	1	1	0	0	0	0	0	0	0	0	0	0	0	0	0	0	0	0	0	0	0	0	0	0	0	0	0	0	0
1873	0	7	0	H	1	0	0	1	0	0	0	3. [6;8[	0	4. >= 76	0	1	1	1	1	1	1	1	1	1	1	1	0	0	0	0	0	0	0	0	0	0	0	0	0	0	0	0	0	0	0	0	0	0
1874	0	30	0	H	0	0	0	0	0	0	0	2. [3;6[	0	1. < 53	0	1	1	0	1	1	1	1	1	1	1	1	1	1	1	1	1	1	1	1	0	0	0	0	0	0	0	0	0	0	0	0	0	0
1875	0	7	0	H	1	0	0	1	0	1	0	2. [3;6[	0	4. >= 76	0	0	1	0	1	1	1	1	1	1	1	1	0	0	0	0	0	0	0	0	0	0	0	0	0	0	0	0	0	0	0	0	0	0
1876	1	18	0	H	0	1	0	0	0	1	0	4. >= 8	1	3. [66;76[	0	0	1	0	1	1	1	1	1	1	1	0	0	0	0	0	0	0	0	0	0	0	1	1	1	1	1	1	1	1	0	0	1	1
1877	1	2	1	H	1	1	0	0	1	0	0	1. < 3	0	2. [53;66[	0	0	0	1	1	1	1	1	1	1	1	1	1	1	1	1	1	1	1	1	1	1	1	1	1	1	1	1	1	0	0	0	0	0
1878	1	21	0	H	0	0	0	1	0	0	0	2. [3;6[	1	3. [66;76[	0	0	1	0	0	0	1	1	1	0	0	0	1	1	1	1	1	1	1	1	1	1	1	1	1	1	1	1	1	1	1	1	1	1
1879	0	30	0	H	0	0	0	0	0	0	0	1. < 3	1	4. >= 76	0	0	0	0	1	1	1	1	1	0	0	0	0	0	0	0	0	0	0	0	0	0	0	0	0	0	0	0	0	0	0	0	0	0
1880	0	14	0	H	1	0	0	0	0	0	0	2. [3;6[	0	2. [53;66[	0	1	1	0	1	1	1	1	1	1	0	0	0	0	0	0	0	0	0	0	0	0	0	0	0	0	0	0	0	0	0	0	0	0
1881	0	5	0	H	0	0	0	0	0	0	1	2. [3;6[	1	4. >= 76	0	0	1	0	1	1	1	1	1	1	0	0	0	0	0	0	0	0	0	0	0	0	0	0	0	0	0	0	0	0	0	0	0	0
1882	0	21	0	H	1	0	0	1	1	0	0	4. >= 8	1	4. >= 76	0	0	1	1	1	1	1	1	1	1	1	1	1	1	1	1	1	1	1	1	1	1	1	1	1	1	0	0	0	0	0	0	0	0
1883	0	30	0	H	0	0	0	0	0	1	0	2. [3;6[	1	4. >= 76	0	0	1	0	1	1	1	1	1	1	1	1	1	1	1	1	1	1	1	1	1	0	0	0	0	0	0	0	0	0	0	0	0	0
1884	0	8	1	H	0	0	0	0	1	0	0	4. >= 8	0	4. >= 76	0	0	0	1	1	1	1	1	1	1	0	0	0	0	0	0	0	0	0	0	0	0	0	0	0	0	0	0	0	0	0	0	0	0
1885	0	11	0	H	1	0	0	1	0	1	0	2. [3;6[	0	4. >= 76	0	0	1	0	1	1	1	1	1	1	0	0	0	1	1	0	0	0	0	0	0	0	0	0	0	0	0	0	0	0	0	0	0	0
1886	1	5	0	H	1	0	0	0	0	1	0	1. < 3	0	4. >= 76	0	0	1	0	1	1	1	1	1	1	1	1	1	1	1	1	1	1	1	1	1	1	1	1	1	1	1	0	0	0	0	0	0	0
1887	0	30	0	H	1	0	1	0	0	1	0	2. [3;6[	1	1. < 53	0	0	1	0	1	1	1	1	1	1	1	1	1	1	0	0	0	0	0	0	0	0	0	0	0	0	0	0	0	0	0	0	0	0
1888	0	30	0	H	1	0	0	0	0	0	1	2. [3;6[	0	3. [66;76[	0	0	1	0	0	0	0	0	0	0	0	0	0	0	0	0	0	0	0	0	0	0	0	0	0	0	0	0	0	0	0	0	0	0
1889	1	0	0	H	1	1	1	1	0	0	0	3. [6;8[	0	4. >= 76	0	0	1	0	1	1	1	1	1	1	1	1	1	1	1	0	0	0	0	0	0	0	0	0	0	0	0	0	0	0	0	0	0	0
1890	1	0	0	H	1	1	1	1	0	1	0	1. < 3	0	2. [53;66[	0	0	0	0	1	1	1	1	1	1	1	1	0	0	0	0	0	0	0	0	0	0	0	0	0	0	0	0	0	0	0	0	0	0
1891	0	9	0	H	1	0	1	0	0	0	0	4. >= 8	0	2. [53;66[	0	0	1	0	0	0	0	0	1	1	1	1	1	1	0	0	0	0	0	0	0	0	0	0	0	0	0	0	0	0	0	0	0	0
1892	0	30	0	H	1	1	0	0	0	0	0	1. < 3	0	1. < 53	0	0	1	0	0	0	0	0	0	0	0	0	0	0	0	0	0	0	0	0	0	0	0	0	0	0	0	0	0	0	0	0	0	0
1893	1	11	0	H	1	0	0	1	0	1	0	3. [6;8[	0	4. >= 76	0	0	1	0	0	0	0	0	0	1	1	1	1	1	1	1	1	0	0	0	0	0	0	0	0	0	0	0	0	0	0	0	0	0
1894	0	9	0	H	0	0	0	0	0	0	0	2. [3;6[	0	4. >= 76	0	0	1	0	0	0	0	0	0	0	0	0	0	0	0	0	0	0	0	0	0	0	0	0	0	0	0	0	0	0	0	0	0	0
1895	1	1	0	H	1	0	0	1	0	1	0	1. < 3	0	1. < 53	0	0	1	0	1	1	1	1	1	0	0	0	0	0	0	0	0	0	0	0	0	0	0	0	0	0	0	0	0	0	0	0	0	0
1896	1	10	0	H	1	1	0	0	0	1	0	3. [6;8[	0	2. [53;66[	0	0	1	0	1	1	1	1	1	1	1	1	1	0	1	1	1	1	1	1	1	1	1	1	1	1	1	0	0	0	0	0	0	0
1897	1	12	0	H	1	0	1	0	0	0	1	4. >= 8	1	3. [66;76[	0	0	1	0	1	1	1	1	1	0	0	0	0	0	0	0	0	0	1	1	1	1	1	0	0	0	0	0	0	0	0	0	0	0
1898	0	30	0	H	1	0	0	0	1	0	0	3. [6;8[	0	2. [53;66[	0	0	1	0	1	1	1	1	1	1	1	1	1	1	1	1	1	1	1	1	1	1	1	1	1	0	0	0	0	0	0	0	0	0
1899	0	12	0	H	1	1	0	1	0	0	0	4. >= 8	0	3. [66;76[	0	0	1	0	1	1	1	1	0	0	0	0	0	0	0	0	0	0	0	0	0	0	0	0	0	0	0	0	0	0	0	0	0	0
1900	1	4	0	H	1	1	0	0	0	1	0	2. [3;6[	1	2. [53;66[	0	0	1	0	0	0	0	0	1	1	1	1	1	1	1	0	0	0	0	0	0	0	0	0	0	0	0	0	0	0	0	0	0	0
1901	1	7	0	H	0	0	1	0	0	0	0	4. >= 8	0	4. >= 76	0	0	1	0	1	0	0	0	0	0	0	1	1	1	1	1	1	1	1	1	0	0	0	0	0	1	1	1	1	1	1	1	0	0
1902	0	30	0	H	0	0	0	0	1	0	0	2. [3;6[	0	4. >= 76	0	0	1	0	1	1	1	1	1	1	1	0	0	0	0	0	0	0	0	0	0	0	0	0	0	0	0	0	0	0	0	0	0	0
1903	1	1	0	H	0	0	0	1	0	1	0	3. [6;8[	0	2. [53;66[	0	0	1	1	1	1	1	1	1	1	1	1	1	1	1	1	1	0	0	0	0	0	0	0	0	0	0	0	0	0	0	0	0	0
1904	1	5	0	H	0	0	0	1	0	1	0	4. >= 8	1	3. [66;76[	0	0	1	0	1	1	1	1	1	1	1	1	1	1	0	0	0	0	0	1	1	1	0	0	0	0	0	0	0	0	0	0	0	0
1905	0	30	0	H	0	0	0	1	0	1	0	1. < 3	0	2. [53;66[	0	0	1	0	0	1	1	1	0	0	1	0	0	1	1	0	0	0	0	0	0	0	0	0	0	0	0	0	0	0	0	0	0	0
1906	0	14	1	H	0	0	0	0	0	0	0	2. [3;6[	0	4. >= 76	0	1	0	1	1	1	1	1	1	0	0	0	0	0	0	0	0	0	0	0	0	0	0	0	0	0	0	0	0	0	0	0	0	0
1907	1	1	1	H	0	0	0	1	1	0	0	4. >= 8	0	4. >= 76	0	0	0	1	1	1	1	1	1	1	1	1	1	1	1	1	1	0	0	0	0	0	0	0	0	0	0	0	0	0	0	0	0	0
1908	0	30	0	H	1	1	0	0	0	1	0	1. < 3	0	1. < 53	0	0	1	0	1	1	1	1	1	1	1	1	1	0	0	0	0	0	0	0	0	0	0	0	0	0	0	0	0	0	0	0	0	0
1909	1	5	0	H	0	0	0	1	0	0	0	2. [3;6[	1	3. [66;76[	0	1	1	0	1	1	1	1	1	1	1	1	1	1	1	1	1	1	1	1	1	1	1	0	0	0	0	0	0	0	0	0	0	0
1910	1	9	0	H	1	1	0	0	0	1	0	1. < 3	0	1. < 53	0	0	1	0	1	1	1	1	1	1	1	1	1	1	1	0	0	0	0	0	0	0	0	0	0	0	0	0	0	0	0	0	0	0
1911	0	9	0	H	1	0	0	1	0	1	0	1. < 3	0	1. < 53	0	0	1	0	1	1	1	1	1	1	1	1	0	0	0	0	0	0	0	0	0	0	0	0	0	0	0	0	0	0	0	0	0	0
1912	0	10	0	H	1	0	1	0	0	1	0	2. [3;6[	1	1. < 53	0	0	1	0	1	1	1	1	1	1	1	1	1	1	0	0	0	0	0	0	0	0	0	0	0	0	0	0	0	0	0	0	0	0
1913	1	24	0	H	1	0	0	1	0	1	0	3. [6;8[	0	2. [53;66[	0	0	1	0	1	1	1	1	1	1	1	1	1	1	1	1	1	1	1	1	1	0	1	1	1	1	1	1	1	1	1	1	1	1
1914	0	7	0	H	1	1	0	1	0	1	0	2. [3;6[	0	3. [66;76[	0	0	1	0	1	1	1	1	1	1	1	1	0	0	0	0	0	0	0	0	0	0	0	0	0	0	0	0	0	0	0	0	0	0
1915	1	14	0	H	0	0	0	1	1	0	0	3. [6;8[	0	4. >= 76	0	0	1	0	1	1	1	1	1	1	1	1	1	1	1	1	1	1	1	1	1	1	1	1	1	1	1	1	1	0	0	0	0	0
1916	0	30	0	H	1	0	0	0	0	1	0	2. [3;6[	0	1. < 53	0	0	1	0	1	1	0	0	0	0	0	0	0	0	0	0	0	0	0	0	0	0	0	0	0	0	0	0	0	0	0	0	0	0
1917	0	30	0	H	1	0	0	0	0	0	0	2. [3;6[	0	2. [53;66[	0	0	1	0	1	1	1	1	1	0	0	0	0	0	0	0	0	0	0	0	0	0	0	0	0	0	0	0	0	0	0	0	0	0
1918	1	8	0	H	1	0	0	1	0	1	0	2. [3;6[	0	2. [53;66[	0	0	1	1	1	1	0	1	1	0	0	0	0	1	1	1	1	1	1	1	0	0	1	1	1	0	0	0	0	0	0	0	0	0
1919	0	15	0	H	1	0	0	1	0	0	0	4. >= 8	0	3. [66;76[	0	1	1	1	1	1	1	1	1	1	1	1	1	1	1	1	1	1	1	1	0	0	0	0	0	0	0	0	0	0	0	0	0	0
1920	0	30	0	H	0	0	0	1	1	0	0	2. [3;6[	0	4. >= 76	0	0	1	0	1	1	1	1	1	1	1	0	0	0	1	1	1	1	0	0	0	0	0	0	0	0	0	0	0	0	0	0	0	0
1921	1	2	0	H	0	0	0	1	0	0	0	1. < 3	0	1. < 53	0	1	1	0	0	0	1	1	1	1	1	1	1	1	0	0	0	0	0	0	0	0	0	0	0	0	0	0	0	0	0	0	0	0
1922	1	14	0	H	1	0	0	1	0	1	0	4. >= 8	0	4. >= 76	0	0	1	1	1	1	1	1	1	1	1	1	1	1	1	1	1	0	1	1	0	0	0	0	0	0	0	0	0	0	0	0	0	0
1923	0	30	1	H	1	0	0	0	0	0	0	1. < 3	0	4. >= 76	0	0	1	1	1	1	1	1	1	1	1	1	1	1	1	1	0	0	0	0	0	0	0	0	0	0	0	0	0	0	0	0	0	0
1924	0	30	0	H	1	0	0	1	0	1	0	1. < 3	0	4. >= 76	0	0	0	0	1	1	1	1	1	0	0	0	0	0	0	0	0	0	0	0	0	0	0	0	0	0	0	0	0	0	0	0	0	0
1925	1	2	0	H	1	1	1	1	0	1	0	2. [3;6[	1	3. [66;76[	0	0	1	0	0	0	0	1	0	0	0	0	0	0	0	0	0	0	0	0	0	0	0	0	0	0	0	0	0	0	0	0	0	0
1926	0	6	0	H	1	1	0	0	1	0	0	4. >= 8	1	2. [53;66[	0	0	1	0	1	1	1	1	1	1	1	0	0	0	0	0	0	0	0	0	0	0	0	0	0	0	0	0	0	0	0	0	0	0
1927	0	30	1	H	1	0	0	0	0	0	0	4. >= 8	1	3. [66;76[	0	0	1	0	0	0	0	0	0	0	0	0	0	0	0	0	0	0	0	0	0	0	0	0	0	0	0	0	0	0	0	0	0	0
1928	0	4	0	H	1	1	1	0	0	1	0	4. >= 8	1	4. >= 76	0	0	0	1	0	0	0	0	0	0	0	0	0	0	0	0	0	0	0	0	0	0	0	0	0	0	0	0	0	0	0	0	0	0
1929	0	30	0	H	0	0	0	0	0	0	0	2. [3;6[	1	4. >= 76	0	1	1	1	0	0	0	0	0	0	0	0	0	0	0	1	1	1	1	1	1	1	1	1	1	1	1	1	0	0	0	0	0	0
1930	0	30	0	H	1	0	0	0	1	0	0	4. >= 8	0	4. >= 76	0	0	1	0	1	1	1	1	0	0	0	0	0	0	0	0	0	0	0	0	0	0	0	0	0	0	0	0	0	0	0	0	0	0
1931	1	11	0	H	1	0	0	1	0	1	0	2. [3;6[	0	4. >= 76	0	0	1	0	0	0	0	0	0	0	0	0	0	0	0	0	0	0	1	1	1	1	1	1	1	1	1	1	1	1	0	0	0	0
1932	1	0	0	H	1	1	0	0	0	0	0	2. [3;6[	1	2. [53;66[	0	1	0	1	1	1	1	1	1	0	0	0	0	0	0	0	0	0	0	0	0	0	0	0	0	0	0	0	0	0	0	0	0	0
1933	0	30	0	H	0	0	0	0	0	0	0	4. >= 8	1	4. >= 76	0	1	1	0	1	1	1	1	1	1	0	0	0	0	0	0	0	0	0	0	0	0	0	0	0	0	0	0	0	0	0	0	0	0
1934	0	13	0	H	1	0	0	1	0	1	0	2. [3;6[	0	4. >= 76	0	0	1	0	1	1	1	1	1	1	0	0	0	0	0	0	0	0	0	0	0	0	0	0	0	0	0	0	0	0	0	0	0	0
1935	1	3	0	H	0	1	0	0	1	0	0	3. [6;8[	0	1. < 53	0	0	1	0	1	1	1	1	1	1	1	1	1	1	1	1	0	0	0	0	0	0	0	0	0	0	0	0	0	0	0	0	0	0
1936	0	15	0	H	0	0	0	1	0	1	0	1. < 3	0	1. < 53	0	0	1	0	1	1	1	1	1	1	1	1	1	1	1	1	1	0	0	0	0	0	0	0	0	0	0	0	0	0	0	0	0	0
1937	0	15	0	H	1	0	0	1	0	1	0	3. [6;8[	1	3. [66;76[	0	0	0	0	1	1	1	1	1	0	0	1	1	1	0	0	0	0	0	0	0	0	0	0	0	0	0	0	0	0	0	0	0	0
1938	0	5	0	H	1	0	0	0	0	1	0	2. [3;6[	0	4. >= 76	0	0	1	0	1	1	1	1	1	0	0	0	0	0	0	0	0	0	0	0	0	0	0	0	0	0	0	0	0	0	0	0	0	0
1939	0	5	0	H	0	1	0	0	0	1	0	2. [3;6[	1	3. [66;76[	0	0	1	0	1	1	1	1	1	0	0	0	0	0	0	0	0	0	0	0	0	0	0	0	0	0	0	0	0	0	0	0	0	0
1940	0	5	0	H	0	0	0	0	0	0	0	2. [3;6[	0	3. [66;76[	0	1	1	0	1	1	1	1	1	0	0	0	0	0	0	0	0	0	0	0	0	0	0	0	0	0	0	0	0	0	0	0	0	0
1941	0	3	0	F	1	1	0	0	0	1	0	2. [3;6[	0	1. < 53	0	0	1	0	1	1	1	1	0	0	0	0	0	0	0	0	0	0	0	0	0	0	0	0	0	0	0	0	0	0	0	0	0	0
1942	0	9	0	F	1	0	0	0	1	0	0	4. >= 8	1	2. [53;66[	0	0	0	0	1	1	1	1	1	1	1	1	1	1	0	0	0	0	0	0	0	0	0	0	0	0	0	0	0	0	0	0	0	0
1943	0	9	0	F	1	0	1	0	1	0	0	1. < 3	0	3. [66;76[	0	0	1	0	1	1	1	1	1	1	1	1	1	1	0	0	0	0	0	0	0	0	0	0	0	0	0	0	0	0	0	0	0	0
1944	1	7	0	F	1	1	1	0	0	0	0	4. >= 8	0	4. >= 76	1	0	1	0	1	1	1	1	1	1	1	1	1	1	1	1	1	1	1	1	1	1	1	0	0	0	0	0	0	0	0	0	0	0
1945	0	24	0	F	1	1	1	0	1	0	0	1. < 3	1	4. >= 76	0	0	1	0	1	1	1	1	1	1	1	1	1	1	1	1	1	1	1	1	1	1	1	1	1	1	1	1	1	0	0	0	0	0
1946	0	30	1	F	1	0	0	0	1	0	0	2. [3;6[	0	3. [66;76[	0	0	0	0	1	1	1	1	1	0	0	0	0	0	0	0	0	0	0	0	0	0	0	0	0	0	0	0	0	0	0	0	0	0
1947	0	3	0	F	0	1	1	0	0	0	0	4. >= 8	0	2. [53;66[	0	1	0	0	1	1	1	1	0	0	0	0	0	0	0	0	0	0	0	0	0	0	0	0	0	0	0	0	0	0	0	0	0	0
1948	0	2	0	F	1	1	0	0	1	0	0	4. >= 8	0	3. [66;76[	0	0	0	0	1	1	1	0	0	0	0	0	0	0	0	0	0	0	0	0	0	0	0	0	0	0	0	0	0	0	0	0	0	0
1949	1	2	0	F	1	1	0	0	0	1	0	3. [6;8[	0	2. [53;66[	0	0	1	0	1	1	1	1	1	1	1	1	1	1	0	0	0	0	0	0	0	0	0	0	0	0	0	0	0	0	0	0	0	0
1950	1	10	0	F	0	0	0	0	0	0	0	4. >= 8	0	1. < 53	0	1	1	0	1	1	1	1	1	1	1	0	0	0	1	1	1	1	1	1	1	0	0	0	0	0	0	0	0	0	0	0	0	0
1951	1	11	1	F	0	0	0	1	1	0	0	3. [6;8[	0	2. [53;66[	0	0	0	0	1	1	1	1	1	1	1	1	1	0	0	1	1	1	1	1	1	1	1	1	1	1	1	1	0	0	0	1	1	1
1952	1	3	0	F	1	0	0	0	1	0	0	3. [6;8[	0	3. [66;76[	0	0	1	0	1	1	1	1	1	1	1	1	1	1	0	0	0	0	0	0	0	0	0	0	0	0	0	0	0	0	0	0	0	0
1953	1	2	0	F	1	1	0	0	0	0	0	2. [3;6[	0	1. < 53	1	0	1	0	0	1	1	1	1	1	1	1	1	1	0	0	0	0	0	0	0	0	0	0	0	0	0	0	0	0	0	0	0	0
1954	1	1	0	F	1	0	0	0	0	0	0	2. [3;6[	0	1. < 53	0	1	1	0	1	1	1	1	1	1	1	1	1	1	1	1	1	1	1	1	1	1	0	0	0	0	0	0	0	0	0	0	0	0
1955	1	13	0	F	1	1	0	0	1	0	0	2. [3;6[	0	3. [66;76[	0	0	1	0	1	1	1	1	1	1	1	1	1	1	1	1	1	1	1	1	1	1	1	1	1	1	1	0	0	0	0	0	0	0
1956	1	2	0	F	1	1	0	0	0	1	0	3. [6;8[	0	1. < 53	0	0	1	0	1	1	1	1	1	1	1	1	1	1	0	0	0	0	0	0	0	0	0	0	0	0	0	0	0	0	0	0	0	0
1957	1	0	0	F	1	0	0	0	0	0	0	2. [3;6[	0	3. [66;76[	0	0	1	0	0	1	1	1	1	1	0	0	0	0	0	0	0	0	0	0	0	0	0	0	0	0	0	0	0	0	0	0	0	0
1958	0	30	0	F	1	1	0	0	1	0	0	1. < 3	0	1. < 53	0	0	1	0	1	1	1	1	1	1	1	1	1	0	0	0	0	0	0	0	0	0	0	0	0	0	0	0	0	0	0	0	0	0
1959	0	30	0	F	1	0	0	1	0	1	0	1. < 3	1	1. < 53	0	0	0	0	1	1	1	1	1	1	1	1	0	0	0	0	0	0	0	0	0	0	0	0	0	0	0	0	0	0	0	0	0	0
1960	0	30	0	F	0	0	0	0	0	0	0	2. [3;6[	0	3. [66;76[	0	1	1	0	1	1	1	1	1	1	1	1	1	1	1	0	1	1	1	0	0	0	0	1	1	1	1	1	1	1	0	0	0	0
1961	1	6	0	F	1	1	0	0	0	0	0	2. [3;6[	0	3. [66;76[	0	1	0	0	0	0	0	0	0	0	0	1	0	0	0	0	0	0	0	0	1	1	1	1	1	1	1	1	1	1	1	1	0	1
1962	0	10	0	F	1	1	0	0	0	0	0	2. [3;6[	0	1. < 53	0	1	1	0	1	1	1	1	1	1	1	1	1	1	1	0	0	0	0	0	0	0	0	0	0	0	0	0	0	0	0	0	0	0
1963	1	28	0	F	1	0	0	0	0	1	0	4. >= 8	0	3. [66;76[	0	0	1	0	1	1	1	1	1	1	1	1	1	0	0	0	0	0	0	0	0	0	0	0	0	0	0	0	0	0	0	0	1	0
1964	1	8	0	F	1	0	0	1	1	0	0	3. [6;8[	0	1. < 53	0	0	1	0	1	1	1	1	1	1	1	1	1	1	1	1	1	1	1	1	1	1	0	0	0	0	0	0	0	0	0	0	0	0
1965	1	0	0	F	0	0	0	1	0	1	0	3. [6;8[	0	2. [53;66[	0	0	0	0	1	1	1	0	0	0	0	0	0	0	0	0	0	0	0	0	0	0	0	0	0	0	0	0	0	0	0	0	0	0
1966	0	11	0	F	0	1	0	0	0	0	0	2. [3;6[	1	1. < 53	0	0	1	0	1	1	1	1	1	1	1	1	0	0	1	0	0	0	0	0	0	0	0	0	0	0	0	0	0	0	0	0	0	0
1967	0	7	0	F	1	1	0	0	0	1	0	4. >= 8	1	4. >= 76	0	0	1	0	1	1	1	1	1	1	1	0	0	0	0	0	0	0	0	0	0	0	0	0	0	0	0	0	0	0	0	0	0	0
1968	0	13	0	F	1	0	0	0	1	0	0	3. [6;8[	0	2. [53;66[	0	0	1	0	1	1	1	1	1	1	1	1	1	1	0	0	0	0	0	0	0	0	0	0	0	0	0	0	0	0	0	0	0	0
1969	1	9	0	F	1	0	0	0	0	0	0	3. [6;8[	0	3. [66;76[	0	1	1	0	1	1	1	1	1	1	1	1	0	0	0	0	0	1	1	1	1	1	1	1	0	1	0	0	0	0	0	0	0	0
1970	0	30	0	F	1	1	0	0	0	1	0	4. >= 8	0	4. >= 76	0	0	1	0	1	1	1	1	1	1	1	1	1	1	1	1	1	0	0	0	0	0	0	0	0	0	0	0	0	0	0	0	0	0
1971	1	7	0	F	1	1	0	1	0	0	1	3. [6;8[	1	4. >= 76	0	0	1	0	0	0	0	0	0	0	0	1	1	1	1	1	1	1	1	1	1	1	1	1	1	1	1	0	0	0	0	0	0	0
1972	1	12	0	F	1	0	0	0	0	0	0	4. >= 8	0	1. < 53	0	1	1	0	1	1	1	1	1	1	1	1	0	0	0	0	0	0	0	0	0	0	0	0	0	0	0	0	0	0	0	0	0	0
1973	0	7	0	F	0	1	0	1	0	0	0	3. [6;8[	0	1. < 53	0	0	1	0	1	1	1	1	1	1	1	1	0	0	0	0	0	0	0	0	0	0	0	0	0	0	0	0	0	0	0	0	0	0
1974	0	30	0	F	1	1	0	1	0	1	0	2. [3;6[	0	2. [53;66[	0	0	1	0	1	1	1	1	1	1	1	1	1	1	0	0	0	0	0	0	0	0	0	0	0	0	0	0	0	0	0	0	0	0
1975	0	30	0	F	1	1	0	0	1	0	0	4. >= 8	1	3. [66;76[	0	0	1	0	1	1	1	1	1	1	1	1	0	0	0	0	0	0	0	0	0	0	0	0	0	0	0	0	0	0	0	0	0	0
1976	0	30	1	F	1	0	0	0	0	0	0	4. >= 8	0	2. [53;66[	0	0	1	0	1	1	1	1	1	1	1	0	0	0	0	0	0	0	0	0	0	0	0	0	0	0	0	0	0	0	0	0	0	0
1977	1	7	0	F	1	0	0	0	0	0	0	2. [3;6[	0	1. < 53	0	1	1	0	0	1	1	1	1	1	1	1	1	1	1	1	1	1	1	1	1	1	0	0	0	0	0	0	0	0	0	0	0	0
1978	1	0	0	F	0	0	0	0	0	1	0	2. [3;6[	1	3. [66;76[	0	0	1	0	1	1	1	1	1	1	1	1	1	1	1	1	0	0	0	0	0	0	0	0	0	0	0	0	0	0	0	0	0	0
1979	1	5	0	F	1	0	1	1	0	0	0	2. [3;6[	1	4. >= 76	0	0	1	0	1	1	1	1	1	1	1	1	1	0	0	0	0	0	0	0	0	0	0	0	0	0	0	0	0	0	0	0	0	0
1980	0	30	0	F	0	0	0	0	1	0	0	2. [3;6[	0	1. < 53	0	0	1	0	1	1	1	1	0	1	1	1	1	1	1	1	1	1	1	1	1	1	1	0	0	0	0	0	0	0	0	0	0	0
1981	1	6	0	F	1	1	0	0	0	0	0	1. < 3	1	2. [53;66[	0	0	1	0	1	1	1	1	1	1	1	1	0	0	0	0	0	0	0	0	0	0	0	0	0	0	0	0	0	0	0	0	0	0
1982	0	7	0	F	1	0	0	0	0	1	0	2. [3;6[	0	4. >= 76	0	0	1	0	1	1	1	1	1	1	1	1	0	0	0	0	0	0	0	0	0	0	0	0	0	0	0	0	0	0	0	0	0	0
1983	1	19	0	F	1	1	0	0	0	1	0	2. [3;6[	1	1. < 53	0	0	1	0	1	1	1	1	1	1	1	1	1	1	1	1	1	1	1	1	1	1	1	1	1	1	1	1	1	1	1	1	1	1
1984	0	30	0	F	0	0	0	0	1	0	0	4. >= 8	0	1. < 53	0	0	1	0	1	1	1	1	1	1	1	1	1	1	1	1	1	1	1	1	1	1	1	1	1	1	1	1	1	1	1	1	1	0
1985	0	13	0	F	1	0	0	0	0	0	0	3. [6;8[	1	2. [53;66[	0	1	1	0	1	1	1	1	1	1	1	1	1	1	1	0	0	0	0	0	0	0	0	0	0	0	0	0	0	0	0	0	0	0
1986	1	8	0	F	1	0	0	0	0	0	0	2. [3;6[	0	2. [53;66[	0	0	1	0	1	1	1	1	1	1	1	0	0	0	0	0	0	0	0	0	0	0	0	0	0	0	0	0	0	0	0	0	0	0
1987	1	8	0	F	1	1	0	0	0	0	0	1. < 3	0	1. < 53	0	0	1	0	1	1	1	1	1	1	1	1	1	1	1	1	1	1	1	1	1	1	1	1	1	1	1	1	1	1	0	0	0	0
1988	1	1	0	F	1	1	0	0	0	1	0	2. [3;6[	0	1. < 53	0	0	1	0	1	1	1	1	1	1	1	1	1	0	0	0	0	0	0	0	0	0	0	0	0	0	0	0	0	0	0	0	0	0
1989	0	30	0	F	1	0	0	1	0	0	0	3. [6;8[	1	3. [66;76[	0	0	1	0	1	1	1	1	1	1	1	1	1	0	0	0	0	0	0	0	0	0	0	0	0	0	0	0	0	0	0	0	0	0
1990	1	14	0	F	0	0	0	0	0	0	0	3. [6;8[	0	2. [53;66[	0	0	1	0	1	1	1	1	1	1	1	1	1	1	1	1	1	1	1	1	1	1	1	1	1	1	1	1	1	1	1	1	1	1
1991	1	15	0	F	1	0	0	0	0	0	0	4. >= 8	0	2. [53;66[	0	1	1	0	1	1	1	1	1	1	1	1	1	1	1	1	0	0	0	1	1	1	1	1	1	1	1	1	1	0	0	1	1	1
1992	0	4	0	F	0	0	0	1	0	0	0	4. >= 8	1	1. < 53	0	1	1	0	1	1	1	1	1	0	0	0	0	0	0	0	0	0	0	0	0	0	0	0	0	0	0	0	0	0	0	0	0	0
1993	0	30	0	F	1	0	0	0	1	0	0	4. >= 8	1	4. >= 76	0	0	1	0	1	1	1	1	1	1	1	1	1	0	0	0	0	0	0	0	0	0	0	0	0	0	0	0	1	1	1	1	1	1
1994	1	3	0	F	0	0	0	0	0	0	0	3. [6;8[	0	2. [53;66[	0	1	1	0	1	1	1	1	1	1	1	1	1	1	1	0	0	0	0	0	0	0	0	0	0	0	0	0	0	0	0	0	0	0
1995	0	11	0	F	0	0	0	0	0	1	0	2. [3;6[	1	4. >= 76	0	0	1	0	1	1	1	1	1	0	0	0	0	0	0	0	0	0	0	0	0	0	0	0	0	0	0	0	0	0	0	0	0	0
1996	0	30	0	F	0	0	0	0	0	1	0	3. [6;8[	1	4. >= 76	0	0	1	0	1	1	1	1	1	1	1	1	1	1	1	1	1	0	0	0	1	1	1	1	1	1	1	1	1	1	1	1	1	1
1997	0	30	0	F	0	0	0	0	0	0	0	2. [3;6[	1	4. >= 76	0	0	1	0	1	1	0	1	1	1	1	0	0	0	0	0	0	0	0	0	0	0	0	0	0	0	0	0	0	0	0	0	0	0
1998	0	30	0	F	0	0	0	0	0	1	0	4. >= 8	1	4. >= 76	0	0	1	0	1	1	0	0	0	0	0	0	0	1	1	1	1	1	1	1	1	1	0	0	0	0	0	0	0	0	0	0	0	0
1999	0	30	0	F	1	0	0	0	1	0	0	3. [6;8[	1	4. >= 76	0	0	1	0	1	1	1	1	1	1	1	1	1	1	1	1	1	0	0	0	0	0	0	0	0	0	0	0	0	0	0	0	0	0
[truncated: 624 more rows]
